# Supplementary material for: Tracing species replacement in Iberian marbled newts
Source: Ecol Evol. 2020 Dec 15;11(1):402–14. doi: 10.1002/ece3.7060 (PMC7790658; doi:10.1002/ece3.7060)
Supplement: Supplementary file 1 — Table S1‐S3 [file ECE3-11-402-s001.xlsx]

## Sheet: Index Tables S.1-S.3
Ecology and Evolution
SUPPORTING INFORMATION: Tables
Tracing hybrid zone movement in Iberian marbled newts
J. López-Delgado, I. van Riemsdijk, J. W. Arntzen
Table S.1: Cohen's kappa (1-k) values for species diagnostic SNPs
Table S.2: Detected SNPs total dataset for 384 individuals
Table S.3: Gene functions for the 47 annotated nuclear markers

## Sheet: Table S.1
Table S.1: Cohen's kappa (1-k) values for species diagnostic SNPs
Marker	1-k
ampd2	0.991
anapc4	1
arhgef5	1
aspn	0.936
atl1	0.954
bbs9	1
BF	0.912
bptf	0.991
cep290	0.977
commd1	0.935
csf1r	0.958
cxcl14	1
dach1	1
dph3	0.986
elovl7	0.99
Exon_14	1
Exon_19	1
Exon_2	1
Exon_21	0.953
fam207a	0.977
fancm	1
fen1	0.924
frs3	0.943
gngt1	0.989
hnf1b	0.952
htt	1
hunk	0.995
jam2	1
kdm8	1
kiaa1211	0.963
lrrc18	0.977
mag	1
mindy3	1
mrpl41	1
ndufab1	0.973
nrg3	1
PDG	0.916
plekha6	0.991
poldip2	1
ptprc	0.995
pxylp1	1
rarb	1
rhbdf2	0.981
rif1	1
scn4b	1
sec61g	0.958
ski	1
slc7a1	1
sostdc1	0.99
stox2	0.989
tomm22	1
ythdc1	0.977
zfp3612	1
zfx	0.986
ND4	1

## Sheet: Table S.2
Table S.2: Detected SNPs total dataset for 354 individuals in the Lisbon Peninsula
Population	Locality	Sample	ampd2	anapc4	arhgef5	aspn	atl1	bbs9	BF	bptf	cep290	commd1	csf1r	cxcl14	dach1	dph3	elovl7	Exon_14	Exon_19	Exon_2	Exon_21	fam207a	fancm	fen1	frs3	gngt1	hnf1b	htt	hunk	jam2	kdm8	kiaa1211	lrrc18	mag	mindy3	mrpl41	ndufab1	nrg3	PDG	plekha6	poldip2	ptprc	pxylp1	rarb	rhbdf2	rif1	scn4b	sec61g	ski
1	Salir de Matos	2883	C:C	T:T	A:A	G:G	T:C	C:C	A:A	T:C	G:G	G:A	T:C	G:G	T:T	G:G	C:C	G:G	T:T	A:A	G:G	A:A	G:G	C:C	C:C	C:C	C:C	C:C	G:G	G:G	A:A	G:G	C:C	C:C	G:G	G:G	G:G	C:C	T:T	A:A	G:G	C:C	A:A	A:A	A:A	T:T	T:T	C:C	G:G
1	Salir de Matos	2884	C:C	T:C	A:A	G:G	C:C	C:C	A:A	C:C	G:G	G:G	T:T	G:G	T:T	G:G	T:C	G:G	T:T	A:A	G:G	A:A	G:G	C:C	C:C	C:C	C:C	T:T	G:G	G:G	A:A	G:G	C:C	C:C	?	G:G	G:G	C:C	T:T	A:A	G:G	C:C	A:A	A:A	A:A	T:T	T:T	T:C	?
1	Salir de Matos	2885	C:C	T:T	A:A	G:G	C:C	C:C	A:A	?	G:G	G:G	T:T	G:G	T:T	A:A	C:C	G:G	T:T	A:A	G:G	A:A	G:G	C:C	C:C	C:C	C:C	T:C	G:G	G:G	A:A	G:G	C:C	C:C	?	?	G:G	C:C	T:T	A:A	G:G	C:C	A:A	A:A	A:A	T:T	T:T	C:C	?
1	Salir de Matos	2886	C:C	C:C	A:A	G:G	T:T	C:C	A:A	T:C	G:G	G:A	T:T	G:A	T:T	G:G	T:C	G:G	T:T	?	G:G	A:A	G:G	C:C	C:C	C:C	C:C	T:C	G:G	G:G	A:A	G:G	?	T:C	G:G	G:G	G:G	C:C	T:T	A:A	G:G	C:C	A:A	A:A	A:A	T:T	T:T	C:C	G:A
1	Salir de Matos	2887	C:C	T:C	A:A	G:G	T:C	C:C	A:A	T:C	G:G	G:G	T:T	G:A	T:T	G:A	T:C	G:G	T:T	A:A	G:G	A:A	G:G	C:C	C:C	C:C	C:C	C:C	G:G	G:G	A:A	G:G	C:C	C:C	G:G	G:G	G:G	C:C	T:T	A:A	G:G	C:C	A:A	A:A	A:A	T:T	T:T	C:C	G:G
1	Salir de Matos	2888	C:C	T:T	A:A	G:G	T:C	C:C	A:A	T:C	G:G	G:G	T:T	G:A	T:T	G:G	C:C	G:G	T:T	?	G:G	A:A	G:G	C:C	C:C	C:C	C:A	T:T	G:G	G:G	A:A	G:G	C:C	C:C	G:G	G:G	G:G	C:C	T:C	A:A	G:G	C:C	A:A	A:A	A:A	T:T	T:T	C:C	G:G
1	Salir de Matos	2889	C:C	T:C	A:A	G:G	T:T	C:C	A:A	T:T	G:G	G:A	T:T	A:A	T:T	G:G	T:C	G:G	T:T	?	G:G	?	G:G	C:C	C:C	C:C	C:A	T:C	G:G	G:G	A:A	G:G	C:C	C:C	G:G	G:G	G:G	C:C	T:T	A:A	G:G	C:C	A:A	?	A:A	T:T	T:T	T:C	G:G
1	Salir de Matos	2891	C:C	T:C	A:A	G:G	T:C	C:C	A:A	C:C	G:G	G:G	T:T	G:G	T:T	G:A	C:C	G:G	T:T	A:A	G:G	A:A	G:G	C:C	C:C	C:C	A:A	T:C	G:G	G:G	A:A	G:G	?	C:C	G:G	G:G	G:G	C:C	T:T	A:A	G:G	C:C	A:A	A:A	A:A	T:T	T:T	C:C	G:G
1	Salir de Matos	2893	C:C	C:C	A:A	G:G	T:T	C:C	A:A	?	G:G	G:A	T:T	G:G	T:T	G:A	C:C	G:G	T:T	A:A	G:G	A:A	G:G	C:C	C:C	C:C	?	C:C	G:G	G:G	A:A	G:G	C:C	C:C	G:G	G:G	G:G	C:C	T:T	A:A	G:G	C:C	A:A	A:A	A:A	T:T	T:T	C:C	?
1	Salir de Matos	2894	C:C	C:C	A:A	G:G	C:C	C:C	A:A	T:C	G:G	G:A	T:T	G:G	T:T	G:A	T:C	G:G	T:T	A:A	G:G	A:A	G:G	C:C	?	C:C	C:A	C:C	G:G	G:G	A:A	G:G	?	C:C	G:G	G:G	G:G	C:C	T:T	A:A	G:G	C:C	A:A	A:A	A:A	T:T	T:T	T:C	G:G
1	Salir de Matos	2895	C:C	C:C	A:A	G:G	T:C	C:C	A:A	?	G:G	G:G	T:T	G:G	T:T	G:A	C:C	G:G	T:T	A:A	G:G	A:A	G:G	C:C	C:C	C:C	C:C	T:C	G:G	G:G	A:A	G:G	C:C	C:C	?	G:G	G:G	C:C	T:T	A:A	G:G	C:C	A:A	A:A	A:A	T:T	T:T	C:C	?
1	Salir de Matos	2897	C:C	C:C	A:A	G:G	T:C	C:C	A:A	T:C	G:G	G:G	T:T	G:A	T:T	A:A	C:C	G:G	T:T	A:A	G:G	A:A	G:G	C:C	C:C	C:C	C:A	T:T	G:G	G:G	A:A	G:G	C:C	T:C	?	G:G	G:G	C:C	T:T	A:A	G:G	C:C	A:A	A:A	A:A	T:T	?	C:C	?
1	Salir de Matos	2898	C:C	C:C	A:A	G:G	T:T	C:C	A:A	C:C	G:G	G:G	T:C	?	T:T	G:G	C:C	G:G	T:T	A:A	G:G	A:A	G:G	C:C	C:C	C:C	C:A	T:C	G:G	G:G	A:A	G:G	C:C	C:C	G:G	G:G	G:G	C:C	T:T	A:A	G:G	C:C	A:A	A:A	A:A	T:T	T:T	T:C	G:G
1	Salir de Matos	2899	C:C	C:C	A:A	G:G	T:T	C:C	A:A	T:T	G:G	G:G	C:C	G:A	T:T	G:G	C:C	G:G	T:T	A:A	G:G	?	G:G	C:C	C:C	C:C	C:C	T:C	G:G	G:G	A:A	G:G	C:C	C:C	G:G	G:G	G:G	C:C	T:T	A:A	G:G	C:C	A:A	A:A	A:A	?	T:T	C:C	G:G
1	Salir de Matos	2900	C:C	T:C	A:A	G:G	T:C	C:C	A:A	T:T	G:G	G:G	T:T	G:A	T:T	G:G	T:C	G:G	T:T	A:A	G:G	A:A	G:G	C:C	C:C	C:C	C:C	C:C	G:G	G:G	A:A	G:G	?	C:C	G:G	G:G	G:G	C:C	T:T	A:A	G:G	C:C	?	A:A	A:A	T:T	T:T	C:C	G:G
1	Salir de Matos	2901	C:C	C:C	A:A	G:G	C:C	C:C	A:A	T:C	G:G	G:G	T:C	G:G	T:T	G:G	C:C	G:G	T:T	A:A	G:G	A:A	G:G	C:C	C:C	C:C	C:C	T:C	G:G	G:G	A:A	G:G	C:C	C:C	G:G	G:G	G:G	C:C	T:T	A:A	G:G	C:C	A:A	A:A	A:A	T:T	T:T	T:C	G:G
1	Salir de Matos	2902	C:C	C:C	A:A	G:G	C:C	C:C	A:A	T:C	G:G	G:G	T:T	G:G	T:T	G:G	T:C	G:G	?	A:A	G:G	A:A	G:G	C:C	C:C	C:C	A:A	C:C	G:G	G:G	A:A	G:G	C:C	C:C	G:G	G:G	G:G	C:C	T:T	A:A	G:G	C:C	A:A	A:A	A:A	T:T	T:T	C:C	G:G
1	Salir de Matos	3046	C:C	C:C	A:A	G:G	T:C	C:C	A:A	C:C	G:G	G:A	?	G:G	?	G:G	C:C	G:G	T:T	A:A	G:G	?	G:G	C:C	C:C	?	C:A	T:C	G:G	G:G	A:A	G:G	C:C	C:C	G:G	G:G	G:G	C:C	T:T	A:A	G:G	C:C	A:A	A:A	A:A	T:T	T:T	C:C	G:A
2	Fonte da Pena da Couvinha	2974	C:C	C:C	A:A	G:G	C:C	C:C	A:A	T:C	G:G	G:G	T:T	G:G	T:T	G:G	T:C	G:G	T:T	A:A	G:G	A:A	G:G	C:C	C:C	C:C	C:A	C:C	G:G	G:G	A:A	G:G	C:C	C:C	G:G	G:G	G:G	C:C	T:T	A:A	G:G	C:C	A:A	A:A	A:A	T:T	T:T	C:C	G:A
2	Fonte da Pena da Couvinha	3045	C:C	T:C	A:A	G:G	T:C	C:C	A:A	C:C	G:G	G:G	T:T	G:A	T:T	G:G	T:C	G:G	T:T	A:A	G:G	A:A	G:G	C:C	C:C	C:C	C:A	C:C	G:A	G:G	A:A	G:G	C:C	C:C	G:G	G:G	G:G	C:C	T:T	A:A	G:G	C:C	A:A	A:A	A:A	T:T	?	C:C	G:G
3	Rio Maior	2818	T:T	T:T	G:G	A:A	T:T	A:A	T:T	C:C	T:G	A:A	C:C	A:A	C:C	A:A	T:T	C:C	C:C	T:T	A:A	G:G	A:A	T:C	C:C	A:A	A:A	T:T	A:A	T:T	G:G	G:G	G:G	T:T	C:C	C:C	G:A	T:T	C:C	G:G	T:T	G:G	G:G	T:T	G:A	A:A	C:C	T:T	A:A
3	Rio Maior	2819	T:T	T:T	G:G	A:A	T:T	A:A	A:A	C:C	T:G	A:A	C:C	A:A	C:C	A:A	T:T	C:C	C:C	T:T	A:A	G:G	A:A	T:T	C:C	C:A	A:A	T:T	A:A	T:T	G:G	G:G	G:G	T:T	C:C	C:C	A:A	T:T	T:C	G:G	T:T	G:G	G:G	T:T	G:A	A:A	C:C	T:T	A:A
3	Rio Maior	2820	T:T	T:T	G:G	A:A	T:T	A:A	T:A	C:C	T:T	A:A	C:C	A:A	C:C	A:A	T:T	C:C	C:C	T:T	A:A	G:G	A:A	T:T	C:C	A:A	A:A	T:T	G:A	T:T	G:G	G:G	G:G	T:T	C:C	C:C	G:A	T:T	T:C	G:G	T:T	G:G	G:G	T:T	G:A	A:A	C:C	T:T	A:A
3	Rio Maior	2821	?	T:T	G:G	A:A	T:T	A:A	T:T	C:C	T:T	A:A	C:C	A:A	C:C	A:A	T:T	C:C	C:C	T:T	A:A	G:G	A:A	T:C	C:C	C:A	A:A	T:T	G:A	T:T	G:G	G:G	G:G	T:T	?	C:C	G:A	T:T	?	G:G	T:T	G:G	G:G	T:T	A:A	A:A	C:C	T:T	?
3	Rio Maior	2822	?	T:T	G:G	A:A	T:T	A:A	T:T	C:C	T:G	A:A	C:C	A:A	C:C	A:A	T:T	C:C	C:C	T:T	A:A	G:G	A:A	T:T	C:C	A:A	A:A	T:T	G:A	?	G:G	G:G	G:G	T:T	?	C:C	A:A	T:T	?	G:G	T:T	G:G	G:G	T:T	G:G	A:A	C:C	T:T	?
3	Rio Maior	2823	T:T	T:T	G:G	A:A	T:T	A:A	T:T	C:C	T:G	A:A	C:C	A:A	C:C	A:A	T:T	C:C	C:C	T:T	A:A	G:G	A:A	T:C	C:C	A:A	A:A	T:T	A:A	T:T	G:G	G:G	G:G	T:T	C:C	C:C	G:A	T:T	T:C	G:G	T:T	G:G	G:G	T:T	G:G	A:A	C:C	T:T	A:A
3	Rio Maior	2824	T:T	T:T	G:G	A:A	T:T	A:A	T:A	C:C	T:G	A:A	C:C	A:A	C:C	A:A	T:T	C:C	C:C	T:T	A:A	G:G	A:A	T:C	C:C	A:A	A:A	T:T	G:A	T:T	G:G	G:G	G:G	T:T	C:C	C:C	G:G	T:T	T:C	G:G	T:T	G:G	G:G	T:T	G:G	A:A	C:C	T:T	A:A
3	Rio Maior	2826	T:T	T:T	G:G	A:A	T:T	A:A	T:T	C:C	T:G	A:A	C:C	A:A	C:C	A:A	T:T	C:C	C:C	T:T	A:A	G:G	A:A	T:C	C:C	A:A	A:A	T:T	A:A	T:T	G:G	G:G	G:G	T:T	C:C	C:C	G:G	T:T	T:C	G:G	T:T	G:G	G:G	T:T	G:A	A:A	C:C	T:T	A:A
3	Rio Maior	2827	T:T	T:T	G:G	A:A	T:T	A:A	T:T	C:C	G:G	A:A	C:C	A:A	C:C	A:A	T:T	C:C	C:C	T:T	A:A	G:G	A:A	T:T	C:C	C:A	A:A	T:T	A:A	T:T	G:G	G:G	G:G	T:T	C:C	G:C	G:G	T:T	T:T	G:G	T:T	G:G	G:G	T:T	G:A	A:A	C:C	T:T	A:A
3	Rio Maior	2828	T:T	T:T	G:G	A:A	T:T	A:A	T:T	C:C	G:G	A:A	C:C	?	C:C	A:A	T:T	C:C	C:C	T:T	A:A	G:G	A:A	T:C	C:C	A:A	A:A	T:T	G:A	T:T	G:G	G:G	G:G	T:T	C:C	C:C	G:A	T:T	T:T	G:G	T:T	G:G	G:G	T:T	G:G	A:A	C:C	T:T	A:A
4	São Bartolomeu dos Galegos	2874	T:T	T:T	G:G	A:A	T:T	A:A	T:T	C:C	T:T	A:A	C:C	A:A	C:C	A:A	T:T	C:C	C:C	T:T	A:A	G:G	A:A	T:T	C:C	C:A	A:A	T:T	G:A	T:T	G:G	G:G	G:G	T:T	C:C	G:C	G:A	T:T	T:T	G:G	T:T	G:G	G:G	T:T	A:A	A:A	C:C	T:T	?
4	São Bartolomeu dos Galegos	2875	T:T	T:T	G:G	?	T:T	A:A	T:A	C:C	T:T	A:A	C:C	A:A	C:C	A:A	T:T	C:C	C:C	T:T	A:A	G:G	A:A	T:C	C:C	C:A	A:A	T:T	G:A	T:T	G:G	G:A	G:G	T:T	C:C	G:C	G:A	T:T	T:C	G:G	T:T	G:G	G:G	T:T	G:G	A:A	C:C	T:T	A:A
4	São Bartolomeu dos Galegos	2876	T:T	T:T	G:G	A:A	T:T	A:A	T:T	C:C	T:T	A:A	C:C	A:A	C:C	A:A	T:T	C:C	C:C	T:T	A:A	G:G	A:A	T:T	C:C	C:C	A:A	T:T	G:G	T:T	G:G	G:G	G:G	T:T	?	C:C	G:A	T:T	T:C	G:G	T:T	G:G	?	T:T	G:G	A:A	C:C	T:T	?
4	São Bartolomeu dos Galegos	2877	T:T	T:T	G:G	A:A	T:T	A:A	T:T	C:C	T:T	A:A	C:C	A:A	C:C	A:A	T:T	C:C	C:C	T:T	A:A	G:G	A:A	T:C	C:C	A:A	A:A	T:T	G:A	T:T	G:G	G:A	G:G	T:T	C:C	G:C	G:A	T:T	T:C	G:G	T:T	G:G	G:G	T:T	G:A	A:A	C:C	T:T	A:A
4	São Bartolomeu dos Galegos	2878	T:T	T:T	G:G	A:A	T:T	A:A	T:A	C:C	T:G	A:A	C:C	A:A	C:C	A:A	T:T	C:C	C:C	T:T	A:A	G:G	A:A	T:T	C:C	C:A	A:A	T:T	G:G	T:T	G:G	G:A	G:G	T:T	C:C	C:C	G:G	T:T	T:C	G:G	T:T	G:G	G:G	T:T	G:A	A:A	C:C	T:T	A:A
4	São Bartolomeu dos Galegos	2879	T:T	T:T	G:G	A:A	T:T	A:A	T:T	C:C	T:T	A:A	C:C	A:A	C:C	A:A	T:T	C:C	C:C	T:T	A:A	G:G	A:A	T:T	C:C	C:A	A:A	T:T	A:A	T:T	G:G	G:G	G:G	T:T	C:C	G:C	G:A	T:T	T:C	G:G	T:T	G:G	G:G	T:T	G:A	A:A	C:C	T:T	A:A
5	Mosteiro de Alcanene	3033	T:T	T:T	G:G	A:A	T:T	A:A	T:T	C:C	G:G	A:A	C:C	A:A	C:C	A:A	T:T	C:C	C:C	T:T	A:A	?	A:A	T:T	C:C	C:C	A:A	T:T	G:A	T:T	G:G	G:G	G:G	T:T	C:C	?	G:A	T:T	C:C	G:G	T:T	G:G	G:G	T:T	A:A	A:A	C:C	T:T	A:A
5	Mosteiro de Alcanene	3035	T:T	T:T	G:G	A:A	T:T	A:A	T:T	C:C	G:G	A:A	C:C	A:A	C:C	A:A	T:T	C:C	C:C	T:T	A:A	G:G	A:A	T:T	C:C	C:A	A:A	T:T	G:A	T:T	G:G	G:A	G:G	T:T	C:C	C:C	?	T:T	T:C	G:G	T:T	G:G	G:G	T:T	G:G	A:A	C:C	T:T	A:A
5	Mosteiro de Alcanene	3036	T:T	T:T	G:G	A:A	T:T	A:A	T:T	C:C	T:G	A:A	C:C	A:A	C:C	A:A	T:T	C:C	C:C	T:T	A:A	G:G	A:A	T:T	C:C	C:A	A:A	T:T	G:A	T:T	G:G	G:A	G:G	T:T	C:C	C:C	G:A	T:T	T:C	G:G	T:T	G:G	G:G	T:T	G:A	A:A	C:C	T:T	A:A
5	Mosteiro de Alcanene	3037	T:T	T:T	G:G	A:A	T:T	A:A	A:A	C:C	G:G	A:A	C:C	A:A	C:C	A:A	T:T	C:C	C:C	T:T	A:A	G:G	A:A	T:C	C:C	C:A	A:A	T:T	G:A	T:T	G:G	A:A	G:G	T:T	C:C	C:C	G:A	T:T	T:T	G:G	T:T	G:G	G:G	T:T	G:A	A:A	C:C	T:T	A:A
5	Mosteiro de Alcanene	3038	T:T	T:T	G:G	A:A	T:T	A:A	T:T	C:C	T:G	A:A	C:C	A:A	C:C	A:A	T:T	C:C	C:C	T:T	A:A	G:G	A:A	T:T	C:C	?	A:A	T:T	G:A	T:T	G:G	G:A	G:G	T:T	C:C	G:C	A:A	T:T	T:T	G:G	T:T	G:G	G:G	T:T	A:A	A:A	C:C	T:T	A:A
6	Casais Monizes	3391	T:T	T:T	G:G	A:A	T:T	A:A	T:T	C:C	T:T	A:A	C:C	A:A	C:C	A:A	T:T	C:C	C:C	T:T	A:A	G:G	A:A	T:T	C:C	A:A	A:A	T:T	A:A	T:T	G:G	G:G	G:G	T:T	C:C	G:C	A:A	T:T	T:C	G:G	T:T	G:G	G:G	T:T	G:A	A:A	C:C	T:T	A:A
6	Casais Monizes	3392	T:T	T:T	G:G	A:A	T:T	A:A	T:T	C:C	T:G	A:A	C:C	A:A	C:C	A:A	T:T	C:C	C:C	T:T	A:A	G:G	A:A	T:C	C:C	C:A	A:A	T:T	A:A	T:T	G:G	G:G	G:G	T:T	C:C	C:C	G:G	T:T	T:C	G:G	T:T	G:G	G:G	T:T	G:A	A:A	C:C	T:T	A:A
6	Casais Monizes	3393	T:T	T:T	G:G	A:A	T:T	A:A	T:A	C:C	T:G	A:A	T:C	A:A	C:C	A:A	T:T	C:C	C:C	T:T	A:A	G:G	A:A	T:T	C:C	C:A	A:A	T:T	G:A	T:T	G:G	G:G	G:G	T:T	C:C	C:C	G:A	T:T	T:C	G:G	T:T	G:G	G:G	T:T	G:A	A:A	C:C	T:T	A:A
6	Casais Monizes	3394	T:T	T:T	G:G	?	T:T	A:A	T:T	C:C	T:T	A:A	C:C	A:A	C:C	A:A	T:T	C:C	C:C	T:T	?	?	A:A	T:T	C:C	C:A	A:A	T:T	G:A	?	G:G	G:G	G:G	T:T	C:C	C:C	A:A	T:T	T:T	G:G	T:T	G:G	G:G	T:T	G:A	A:A	C:C	T:T	A:A
6	Casais Monizes	3395	T:T	T:T	G:G	A:A	T:T	A:A	T:T	C:C	T:T	A:A	T:C	A:A	C:C	A:A	T:T	C:C	C:C	T:T	?	G:G	A:A	T:C	C:C	C:A	A:A	T:T	A:A	T:T	G:G	G:G	G:G	T:T	C:C	G:C	G:A	T:T	T:C	G:G	T:T	G:G	G:G	T:T	G:G	A:A	C:C	T:T	A:A
6	Casais Monizes	3396	T:T	T:T	G:G	A:A	T:T	A:A	T:T	C:C	T:G	A:A	C:C	A:A	C:C	A:A	T:T	C:C	C:C	T:T	?	G:G	A:A	T:C	C:C	A:A	A:A	T:T	A:A	T:T	G:G	G:G	G:G	T:T	C:C	G:C	A:A	T:T	T:T	G:G	T:T	G:G	G:G	T:T	G:G	A:A	C:C	T:T	A:A
6	Casais Monizes	3397	T:T	T:T	G:G	A:A	T:T	A:A	A:A	C:C	T:G	A:A	C:C	A:A	C:C	A:A	T:T	C:C	C:C	T:T	?	G:G	A:A	T:T	C:C	C:C	A:A	T:T	A:A	T:T	G:G	G:G	G:G	T:T	C:C	C:C	A:A	T:T	T:C	G:G	T:T	G:G	G:G	T:T	G:A	A:A	C:C	T:T	A:A
6	Casais Monizes	3399	T:T	T:T	G:G	A:A	T:T	A:A	A:A	C:C	T:G	A:A	C:C	A:A	C:C	A:A	T:T	C:C	C:C	T:T	A:A	G:G	A:A	T:C	C:C	A:A	A:A	T:T	G:A	T:T	G:G	G:G	G:G	T:T	C:C	C:C	G:G	T:T	T:T	G:G	T:T	G:G	G:G	T:T	G:A	A:A	C:C	T:T	A:A
6	Casais Monizes	3400	T:T	T:T	G:G	A:A	T:T	A:A	A:A	C:C	G:G	A:A	C:C	A:A	C:C	A:A	T:T	C:C	C:C	T:T	A:A	G:G	A:A	T:C	C:C	C:A	A:A	T:T	A:A	T:T	G:G	G:G	G:G	T:T	C:C	C:C	A:A	T:T	T:T	G:G	T:T	G:G	G:G	T:T	G:A	A:A	C:C	T:T	A:A
7	Santa Susana	3498	T:T	T:T	G:G	A:A	T:T	A:A	T:T	C:C	T:T	A:A	C:C	A:A	C:C	A:A	T:T	C:C	C:C	T:T	A:A	G:G	A:A	T:C	C:C	C:C	A:A	T:T	A:A	T:T	G:G	G:G	G:G	T:T	C:C	C:C	G:A	T:T	T:C	G:G	T:T	G:G	G:G	T:T	A:A	A:A	C:C	T:T	A:A
7	Santa Susana	3501	T:T	T:T	G:G	A:A	T:T	A:A	T:T	C:C	T:G	A:A	C:C	A:A	C:C	A:A	T:T	C:C	C:C	T:T	A:A	G:G	A:A	T:T	C:C	A:A	A:A	T:T	G:A	T:T	G:G	G:G	G:G	T:T	C:C	C:C	G:G	T:T	T:T	G:G	T:T	G:G	G:G	T:T	G:A	A:A	C:C	T:T	A:A
8	Sintra 1	3572	T:T	T:T	G:G	A:A	T:T	A:A	T:T	C:C	T:G	A:A	C:C	A:A	C:C	A:A	T:T	C:C	C:C	T:T	A:A	G:G	A:A	T:T	C:C	C:A	A:A	T:T	A:A	T:T	G:G	G:A	G:G	T:T	C:C	C:C	?	T:T	C:C	G:G	T:T	G:G	G:G	T:T	A:A	A:A	C:C	T:T	A:A
8	Sintra 1	3575	?	T:T	G:G	A:A	T:T	A:A	?	C:C	T:G	A:A	C:C	A:A	C:C	A:A	T:T	C:C	C:C	T:T	A:A	?	A:A	T:T	C:C	C:A	A:A	T:T	G:A	T:T	G:G	G:A	G:G	T:T	C:C	C:C	A:A	T:T	?	G:G	T:T	G:G	G:G	T:T	G:G	A:A	?	?	A:A
9	Sintra 2	3579	T:T	T:T	G:G	A:A	T:T	A:A	?	C:C	G:G	A:A	C:C	A:A	C:C	A:A	T:T	C:C	C:C	T:T	A:A	G:G	A:A	T:T	C:C	A:A	A:A	T:T	G:A	T:T	G:G	G:G	G:G	T:T	C:C	G:G	?	T:T	?	G:G	T:T	G:G	G:G	T:T	G:A	A:A	C:C	T:T	?
9	Sintra 2	3590	T:T	T:T	G:G	A:A	T:T	A:A	?	C:C	T:G	A:A	C:C	A:A	C:C	A:A	T:T	C:C	C:C	T:T	A:A	G:G	A:A	T:C	C:C	C:A	A:A	T:T	G:A	T:T	G:G	G:G	G:G	T:T	C:C	C:C	G:A	T:T	T:T	G:G	T:T	G:G	G:G	T:T	A:A	A:A	C:C	T:T	A:A
10	Sintra Peninha	7350	T:T	T:T	G:G	A:A	T:T	A:A	?	C:C	T:G	A:A	C:C	A:A	C:C	A:A	T:T	?	C:C	T:T	A:A	G:G	A:A	T:C	C:C	C:C	A:A	T:T	A:A	T:T	G:G	G:A	G:G	T:T	C:C	C:C	G:A	T:T	T:C	G:G	T:T	G:G	G:G	T:T	G:A	A:A	C:C	T:T	A:A
10	Sintra Peninha	7351	T:T	T:T	G:G	A:A	T:T	A:A	T:T	C:C	T:G	A:A	C:C	A:A	C:C	A:A	T:T	C:C	C:C	T:T	A:A	G:G	A:A	T:C	C:C	A:A	A:A	T:T	A:A	T:T	G:G	A:A	G:G	T:T	?	G:C	A:A	T:T	?	G:G	T:T	G:G	G:G	T:T	A:A	A:A	C:C	T:T	A:A
10	Sintra Peninha	7352	T:T	T:T	G:G	A:A	T:T	A:A	?	C:C	T:T	A:A	C:C	A:A	C:C	A:A	T:T	C:C	C:C	T:T	A:A	G:G	A:A	T:T	C:C	C:A	A:A	T:T	G:A	T:T	G:G	G:A	G:G	T:T	C:C	C:C	G:A	T:T	T:T	G:G	T:T	G:G	G:G	T:T	A:A	A:A	C:C	T:T	A:A
10	Sintra Peninha	7353	T:T	T:T	G:G	A:A	T:T	A:A	A:A	C:C	G:G	A:A	C:C	A:A	C:C	A:A	T:T	C:C	C:C	?	A:A	G:G	A:A	T:C	C:C	?	A:A	T:T	G:G	T:T	G:G	G:G	G:G	T:T	C:C	C:C	A:A	T:T	C:C	G:G	T:T	G:G	G:G	T:T	G:A	A:A	C:C	T:T	A:A
10	Sintra Peninha	7354	?	T:T	G:G	A:A	T:T	A:A	T:T	C:C	G:G	A:A	C:C	A:A	C:C	A:A	T:T	?	C:C	T:T	A:A	G:G	A:A	T:C	C:C	?	A:A	T:T	G:A	T:T	G:G	G:G	G:G	T:T	C:C	C:C	?	T:T	T:T	G:G	T:T	G:G	G:G	T:T	G:A	A:A	C:C	T:T	?
10	Sintra Peninha	7355	T:T	T:T	G:G	A:A	T:T	A:A	A:A	C:C	T:G	A:A	C:C	A:A	C:C	A:A	T:T	C:C	C:C	T:T	?	G:G	A:A	T:T	C:C	C:A	A:A	T:T	A:A	T:T	G:G	?	G:G	T:T	C:C	G:C	G:G	T:T	T:T	G:G	T:T	G:G	G:G	T:T	G:A	A:A	C:C	T:T	A:A
10	Sintra Peninha	7356	T:T	T:T	G:G	A:A	T:T	A:A	T:T	C:C	G:G	A:A	C:C	A:A	C:C	A:A	T:T	C:C	C:C	T:T	A:A	G:G	A:A	T:T	C:C	C:A	A:A	T:T	A:A	T:T	G:G	G:A	G:C	T:T	C:C	G:C	G:A	T:T	T:T	G:G	T:T	G:G	G:G	T:T	G:A	A:A	C:C	T:T	A:A
10	Sintra Peninha	7357	T:T	T:T	G:G	A:A	T:T	A:A	T:A	C:C	G:G	A:A	C:C	A:A	C:C	A:A	T:T	C:C	C:C	T:T	A:A	G:G	A:A	C:C	C:C	C:A	A:A	T:T	?	T:T	?	G:G	G:G	T:T	C:C	C:C	?	T:T	C:C	G:G	T:T	G:G	G:G	T:T	G:A	A:A	C:C	T:T	A:A
10	Sintra Peninha	7358	T:T	T:T	G:G	A:A	T:T	A:A	T:T	C:C	T:G	A:A	C:C	A:A	C:C	A:A	T:T	?	C:C	T:T	A:A	G:G	A:A	T:C	C:C	A:A	A:A	T:T	G:A	T:T	G:G	G:A	G:C	T:T	C:C	G:C	G:A	T:T	T:C	G:G	T:T	G:G	G:G	T:T	A:A	A:A	C:C	T:T	A:A
10	Sintra Peninha	7359	T:T	T:T	G:G	A:A	T:T	A:A	T:T	C:C	G:G	A:A	C:C	A:A	C:C	A:A	T:T	?	C:C	T:T	A:A	G:G	A:A	T:C	C:C	?	A:A	T:T	A:A	T:T	G:G	G:G	G:G	T:T	?	C:C	G:G	T:T	C:C	G:G	T:T	G:G	G:G	T:T	G:A	A:A	C:C	T:T	?
10	Sintra Peninha	7360	T:T	T:T	G:G	A:A	T:T	A:A	T:T	C:C	T:T	A:A	C:C	A:A	C:C	A:A	T:T	?	C:C	T:T	A:A	G:G	A:A	T:C	C:C	C:A	A:A	T:T	G:A	T:T	G:G	G:G	C:C	T:T	C:C	G:C	G:G	T:T	?	G:G	T:T	G:G	G:G	T:T	A:A	A:A	C:C	T:T	A:A
10	Sintra Peninha	7361	T:T	T:T	G:G	A:A	T:T	A:A	T:T	C:C	T:G	A:A	C:C	A:A	C:C	A:A	T:T	C:C	C:C	T:T	A:A	G:G	A:A	T:C	C:C	A:A	A:A	T:T	A:A	T:T	G:G	G:A	?	T:T	C:C	G:G	A:A	T:T	T:C	G:G	T:T	G:G	G:G	T:T	G:G	A:A	C:C	T:T	A:A
10	Sintra Peninha	7362	T:T	T:T	G:G	A:A	T:T	A:A	T:T	C:C	T:G	A:A	C:C	A:A	C:C	A:A	?	C:C	C:C	T:T	A:A	G:G	A:A	T:C	C:C	C:C	A:A	T:T	G:A	T:T	G:G	G:G	G:G	T:T	C:C	G:C	G:A	T:T	T:C	G:G	T:T	G:G	G:G	T:T	G:A	A:A	C:C	T:T	A:A
10	Sintra Peninha	7363	T:T	T:T	G:G	A:A	T:T	A:A	T:T	C:C	G:G	?	C:C	A:A	C:C	A:A	T:T	C:C	C:C	T:T	A:A	G:G	A:A	T:C	C:C	C:A	A:A	T:T	A:A	T:T	G:G	G:A	G:G	T:T	C:C	C:C	G:G	T:T	T:C	G:G	T:T	G:G	G:G	T:T	G:A	A:A	C:C	T:T	A:A
10	Sintra Peninha	7364	?	T:T	G:G	A:A	T:T	A:A	T:T	C:C	T:G	A:A	C:C	A:A	C:C	A:A	T:T	C:C	C:C	T:T	A:A	G:G	A:A	T:T	C:C	?	A:A	T:T	G:A	T:T	G:G	G:G	C:C	T:T	C:C	C:C	?	T:T	T:T	G:G	T:T	G:G	G:G	T:T	G:A	A:A	C:C	T:T	?
10	Sintra Peninha	7365	T:T	T:T	G:G	A:A	T:T	A:A	T:T	C:C	?	A:A	C:C	A:A	C:C	A:A	T:T	C:C	C:C	T:T	A:A	G:G	A:A	T:T	C:C	C:A	A:A	T:T	G:A	T:T	G:G	G:G	G:C	T:T	C:C	C:C	?	T:T	T:C	G:G	T:T	G:G	G:G	T:T	G:A	A:A	C:C	T:T	A:A
10	Sintra Peninha	7366	T:T	T:T	G:G	A:A	T:T	A:A	A:A	C:C	G:G	A:A	C:C	A:A	C:C	A:A	T:T	C:C	C:C	T:T	A:A	G:G	A:A	C:C	C:C	C:C	A:A	T:T	A:A	T:T	G:G	G:G	G:G	T:T	C:C	G:C	?	T:T	C:C	G:G	T:T	G:G	G:G	T:T	G:G	A:A	C:C	T:T	A:A
10	Sintra Peninha	7368	T:T	T:T	G:G	A:A	T:T	A:A	T:T	C:C	T:G	A:A	C:C	A:A	C:C	A:A	T:T	C:C	C:C	T:T	A:A	G:G	A:A	T:C	C:C	C:A	A:A	T:T	G:A	T:T	G:G	G:A	G:G	T:T	?	C:C	G:G	T:T	T:C	G:G	T:T	G:G	G:G	T:T	G:G	A:A	C:C	T:T	A:A
10	Sintra Peninha	7369	T:T	T:T	G:G	A:A	T:T	A:A	T:T	C:C	T:G	A:A	C:C	A:A	C:C	A:A	T:T	C:C	C:C	T:T	A:A	G:G	A:A	C:C	C:C	C:A	A:A	T:T	G:A	T:T	G:G	G:G	G:G	T:T	C:C	C:C	A:A	T:T	T:C	G:G	T:T	G:G	G:G	T:T	G:G	A:A	C:C	T:T	A:A
10	Sintra Peninha	7370	T:T	T:T	G:G	A:A	T:T	A:A	T:T	C:C	G:G	A:A	C:C	A:A	C:C	A:A	T:T	C:C	C:C	T:T	A:A	G:G	A:A	T:C	C:C	C:A	A:A	T:T	A:A	T:T	G:G	G:G	G:G	T:T	C:C	G:C	G:G	T:T	T:C	G:G	T:T	G:G	G:G	T:T	G:A	A:A	C:C	T:T	A:A
10	Sintra Peninha	7371	T:T	T:T	G:G	A:A	T:T	A:A	A:A	C:C	T:T	A:A	C:C	A:A	C:C	A:A	T:T	C:C	C:C	T:T	A:A	G:G	A:A	T:C	C:C	C:A	A:A	T:T	A:A	T:T	G:G	A:A	G:G	T:T	C:C	C:C	G:G	T:T	T:T	G:G	T:T	G:G	G:G	T:T	G:A	A:A	C:C	T:T	A:A
10	Sintra Peninha	7372	T:T	T:T	G:G	A:A	T:T	A:A	T:T	C:C	T:G	A:A	C:C	A:A	C:C	A:A	T:T	C:C	C:C	T:T	A:A	G:G	A:A	T:T	C:C	C:A	A:A	T:T	G:G	T:T	G:G	G:G	G:G	T:T	C:C	C:C	G:G	T:T	T:C	G:G	T:T	G:G	G:G	T:T	G:G	A:A	C:C	T:T	A:A
10	Sintra Peninha	7373	T:T	T:T	G:G	A:A	T:T	A:A	T:T	C:C	G:G	A:A	C:C	A:A	C:C	A:A	T:T	C:C	C:C	T:T	A:A	G:G	A:A	T:T	C:C	C:A	A:A	T:T	A:A	T:T	G:G	A:A	G:G	T:T	C:C	C:C	G:A	T:T	T:T	G:G	T:T	G:G	G:G	T:T	G:A	A:A	C:C	T:T	A:A
10	Sintra Peninha	7374	T:T	T:T	G:G	A:A	T:T	A:A	T:T	C:C	G:G	A:A	C:C	A:A	C:C	A:A	T:T	C:C	C:C	T:T	A:A	G:G	A:A	C:C	C:C	C:A	A:A	T:T	G:G	?	G:G	G:A	G:G	T:T	C:C	C:C	G:G	T:T	T:C	G:G	T:T	G:G	G:G	T:T	G:A	A:A	C:C	T:T	A:A
10	Sintra Peninha	7376	T:T	T:T	G:G	A:A	T:T	A:A	T:A	C:C	T:G	A:A	C:C	A:A	C:C	A:A	T:T	C:C	C:C	T:T	A:A	G:G	A:A	T:C	C:C	C:A	A:A	T:T	G:A	T:T	G:G	G:G	G:G	T:T	C:C	G:C	G:A	T:T	T:C	G:G	T:T	G:G	G:G	T:T	G:G	A:A	C:C	T:T	A:A
10	Sintra Peninha	7377	T:T	T:T	G:G	A:A	T:T	A:A	T:T	C:C	T:G	A:A	C:C	A:A	C:C	A:A	T:T	C:C	C:C	T:T	A:A	G:G	A:A	T:T	C:C	A:A	A:A	T:T	?	T:T	G:G	G:G	G:G	T:T	C:C	C:C	G:A	T:T	T:T	G:G	T:T	G:G	G:G	T:T	G:G	A:A	C:C	T:T	A:A
10	Sintra Peninha	7378	T:T	T:T	G:G	A:A	T:T	A:A	T:A	C:C	T:G	A:A	C:C	A:A	C:C	A:A	T:T	C:C	C:C	T:T	A:A	G:G	A:A	C:C	C:C	C:A	A:A	T:T	G:G	?	G:G	G:G	G:C	T:T	C:C	C:C	G:A	T:T	T:C	G:G	T:T	G:G	G:G	T:T	A:A	A:A	C:C	T:T	A:A
10	Sintra Peninha	7379	T:T	T:T	G:G	A:A	T:T	A:A	T:T	C:C	T:G	A:A	C:C	A:A	C:C	A:A	T:T	C:C	C:C	T:T	A:A	G:G	A:A	T:T	C:C	A:A	A:A	T:T	A:A	T:T	G:G	G:G	G:C	T:T	C:C	C:C	G:G	T:T	T:T	G:G	T:T	G:G	G:G	?	G:G	A:A	C:C	T:T	A:A
10	Sintra Peninha	7380	T:T	T:T	G:G	A:A	T:T	A:A	A:A	C:C	T:G	A:A	C:C	A:A	C:C	A:A	T:T	?	C:C	T:T	A:A	G:G	A:A	T:C	C:C	C:A	A:A	T:T	G:A	T:T	G:G	G:G	G:G	T:T	C:C	G:C	G:A	T:T	T:C	G:G	T:T	G:G	G:G	T:T	G:G	A:A	C:C	T:T	A:A
10	Sintra Peninha	7381	T:T	T:T	G:G	A:A	T:T	A:A	A:A	C:C	T:G	A:A	C:C	A:A	C:C	A:A	T:T	C:C	C:C	T:T	A:A	G:G	A:A	T:C	C:C	C:A	A:A	T:T	G:A	T:T	G:G	G:G	G:G	T:T	C:C	G:C	G:G	T:T	T:C	G:G	T:T	G:G	G:G	T:T	G:G	A:A	C:C	T:T	A:A
11	Sintra 3	7322	T:T	T:T	G:G	A:A	T:T	A:A	T:T	C:C	T:G	A:A	C:C	A:A	C:C	A:A	T:T	C:C	C:C	T:T	A:A	G:G	A:A	C:C	C:C	C:C	A:A	T:T	A:A	T:T	G:G	A:A	G:G	T:T	C:C	C:C	A:A	T:T	T:T	G:G	T:T	G:G	G:G	T:T	G:G	A:A	C:C	T:T	A:A
11	Sintra 3	7323	T:T	T:T	G:G	A:A	T:T	A:A	A:A	C:C	T:G	A:A	C:C	A:A	C:C	A:A	T:T	C:C	C:C	T:T	A:A	G:G	A:A	C:C	C:C	C:A	A:A	T:T	G:A	T:T	G:G	G:A	G:G	T:T	C:C	C:C	G:G	T:T	T:T	G:G	T:T	G:G	G:G	T:T	G:G	A:A	C:C	T:T	A:A
11	Sintra 3	7324	T:T	T:T	G:G	A:A	T:T	A:A	T:T	C:C	G:G	A:A	C:C	A:A	C:C	A:A	T:T	C:C	C:C	T:T	A:A	?	A:A	T:T	C:C	C:A	A:A	T:T	A:A	T:T	G:G	A:A	G:G	T:T	C:C	C:C	G:G	T:T	T:C	G:G	T:T	G:G	G:G	T:T	G:G	A:A	C:C	T:T	A:A
11	Sintra 3	7325	T:T	T:T	G:G	A:A	T:T	A:A	T:T	C:C	G:G	A:A	C:C	A:A	C:C	A:A	T:T	C:C	C:C	T:T	A:A	G:G	A:A	T:C	C:C	C:A	?	T:T	G:A	T:T	G:G	G:A	G:G	T:T	C:C	?	G:A	T:T	T:C	G:G	T:T	G:G	G:G	T:T	G:A	A:A	C:C	T:T	A:A
11	Sintra 3	7326	T:T	T:T	G:G	A:A	T:T	A:A	T:T	C:C	G:G	A:A	C:C	A:A	C:C	A:A	T:T	C:C	C:C	T:T	A:A	G:G	A:A	T:C	C:C	A:A	A:A	T:T	A:A	T:T	G:G	G:A	G:G	T:T	C:C	C:C	A:A	T:T	T:C	G:G	T:T	G:G	G:G	T:T	G:G	A:A	C:C	T:T	A:A
11	Sintra 3	7327	T:T	T:T	G:G	A:A	T:T	A:A	T:T	C:C	G:G	A:A	C:C	A:A	C:C	A:A	T:T	C:C	C:C	T:T	A:A	G:G	A:A	T:C	C:C	C:A	A:A	T:T	G:A	T:T	G:G	A:A	G:C	T:T	C:C	C:C	G:G	T:T	T:T	G:G	T:T	G:G	G:G	T:T	A:A	A:A	C:C	T:T	A:A
11	Sintra 3	7328	T:T	T:T	G:G	A:A	T:T	A:A	T:T	C:C	T:G	A:A	C:C	A:A	C:C	A:A	T:T	C:C	C:C	T:T	A:A	G:G	A:A	T:C	C:C	C:C	A:A	T:T	A:A	?	G:G	G:G	G:G	T:T	C:C	G:C	A:A	T:T	C:C	G:G	T:T	G:G	G:G	T:T	G:G	A:A	C:C	T:T	A:A
11	Sintra 3	7329	T:T	T:T	G:G	A:A	T:T	A:A	A:A	C:C	G:G	A:A	C:C	A:A	C:C	A:A	T:T	C:C	C:C	T:T	A:A	G:G	A:A	T:C	C:C	C:C	A:A	T:T	G:A	T:T	G:G	G:A	G:G	T:T	C:C	G:C	G:A	T:T	T:C	G:G	T:T	G:G	G:G	T:T	G:A	A:A	C:C	T:T	A:A
11	Sintra 3	7330	T:T	T:T	G:G	A:A	T:T	A:A	T:T	C:C	G:G	A:A	C:C	A:A	C:C	A:A	T:T	C:C	C:C	T:T	A:A	G:G	A:A	T:C	C:C	C:A	A:A	T:T	A:A	T:T	G:G	G:A	G:G	T:T	?	C:C	G:A	T:T	T:T	G:G	T:T	G:G	G:G	T:T	G:A	A:A	C:C	T:T	A:A
11	Sintra 3	7331	T:T	T:T	G:G	A:A	T:T	A:A	T:T	C:C	T:G	A:A	C:C	A:A	C:C	A:A	T:T	C:C	C:C	T:T	A:A	G:G	A:A	T:C	C:C	C:A	A:A	T:T	A:A	T:T	G:G	G:G	G:G	T:T	C:C	C:C	G:G	T:T	T:T	G:G	T:T	G:G	G:G	T:T	G:A	A:A	C:C	T:T	A:A
11	Sintra 3	7332	T:T	T:T	G:G	A:A	T:T	A:A	T:T	C:C	G:G	A:A	C:C	A:A	C:C	A:A	T:T	C:C	C:C	T:T	A:A	G:G	A:A	T:C	C:C	C:A	A:A	T:T	A:A	T:T	G:G	G:G	G:G	T:T	C:C	C:C	G:A	T:T	T:C	G:G	T:T	G:G	?	T:T	A:A	A:A	C:C	?	A:A
11	Sintra 3	7333	T:T	T:T	G:G	A:A	T:T	A:A	T:T	C:C	T:G	A:A	C:C	A:A	C:C	A:A	T:T	C:C	C:C	T:T	A:A	G:G	A:A	T:C	C:C	C:A	A:A	T:T	A:A	T:T	G:G	A:A	G:G	T:T	C:C	G:C	G:G	T:T	T:C	G:G	T:T	G:G	G:G	T:T	G:A	A:A	C:C	T:T	A:A
12	Sintra 4	7810	T:T	T:T	G:G	?	T:T	A:A	T:T	C:C	G:G	A:A	C:C	A:A	C:C	A:A	T:T	C:C	C:C	T:T	A:A	G:G	A:A	T:C	C:C	C:C	A:A	T:T	A:A	T:T	G:G	G:G	G:G	T:T	C:C	C:C	A:A	T:T	T:C	G:G	T:T	G:G	G:G	T:T	G:A	A:A	C:C	T:T	A:A
13	Maceira	7963	?	T:T	G:G	A:A	T:T	A:A	?	C:C	G:G	A:A	C:C	?	C:C	A:A	T:T	C:C	C:C	T:T	A:A	G:G	A:A	C:C	C:C	C:A	A:A	T:T	G:A	T:T	G:G	G:G	C:C	T:T	C:C	G:G	G:G	T:T	C:C	?	T:T	G:G	G:G	T:T	G:G	A:A	?	T:T	A:A
13	Maceira	7964	T:T	T:T	G:G	A:A	T:T	A:A	A:A	C:C	T:T	A:A	C:C	A:A	C:C	A:A	T:T	C:C	C:C	T:T	A:A	G:G	A:A	?	C:C	C:A	A:A	T:T	G:A	T:T	G:G	G:G	G:C	T:T	C:C	G:C	?	T:T	T:C	G:G	T:T	G:G	?	T:T	G:G	A:A	C:C	T:T	A:A
13	Maceira	7965	T:T	T:T	G:G	A:A	T:T	A:A	T:T	C:C	T:T	A:A	C:C	A:A	C:C	A:A	T:T	C:C	C:C	T:T	A:A	G:G	A:A	T:T	C:C	A:A	A:A	T:T	A:A	T:T	G:G	G:A	G:C	T:T	C:C	C:C	G:A	T:T	T:T	G:G	T:T	G:G	G:G	T:T	G:A	A:A	C:C	T:T	A:A
13	Maceira	7966	T:T	T:T	?	A:A	T:T	?	T:T	C:C	T:T	A:A	C:C	A:A	C:C	A:A	T:T	C:C	C:C	T:T	A:A	G:G	A:A	T:T	C:C	A:A	A:A	T:T	A:A	T:T	G:G	A:A	G:G	T:T	C:C	G:C	A:A	T:T	T:C	G:G	T:T	G:G	G:G	T:T	G:G	A:A	C:C	T:T	A:A
13	Maceira	7967	T:T	T:T	G:G	A:A	T:T	A:A	T:T	C:C	G:G	A:A	C:C	A:A	C:C	A:A	T:T	C:C	C:C	T:T	A:A	G:G	A:A	C:C	C:C	C:C	A:A	T:T	G:A	T:T	G:G	G:G	C:C	T:T	C:C	C:C	G:G	T:T	C:C	G:G	T:T	G:G	G:G	T:T	G:G	A:A	C:C	T:T	A:A
13	Maceira	7968	T:T	T:T	G:G	A:A	T:T	A:A	T:T	C:C	T:G	A:A	C:C	A:A	C:C	A:A	T:T	C:C	C:C	T:T	A:A	G:G	A:A	T:C	C:C	C:A	A:A	T:T	G:A	T:T	G:G	G:G	G:G	T:T	C:C	G:C	G:A	T:T	T:C	G:G	T:T	G:G	G:G	T:T	G:A	A:A	C:C	T:T	A:A
13	Maceira	7969	T:T	T:T	G:G	A:A	T:T	A:A	A:A	C:C	T:G	A:A	C:C	A:A	C:C	A:A	T:T	C:C	C:C	T:T	A:A	G:G	A:A	T:C	C:C	C:A	A:A	T:T	G:A	T:T	G:G	G:G	G:C	T:T	C:C	G:C	G:G	T:T	T:C	G:G	T:T	G:G	G:G	T:T	G:G	A:A	C:C	T:T	A:A
13	Maceira	7970	T:T	T:T	G:G	A:A	T:T	A:A	T:A	C:C	T:G	A:A	C:C	A:A	C:C	A:A	T:T	C:C	C:C	T:T	A:A	G:G	A:A	T:C	C:C	C:A	A:A	T:T	G:G	T:T	G:G	A:A	G:C	T:T	C:C	C:C	G:G	T:T	T:T	G:G	T:T	G:G	G:G	T:T	G:G	A:A	C:C	T:T	A:A
13	Maceira	7971	T:T	T:T	G:G	A:A	T:T	A:A	T:T	C:C	T:G	A:A	C:C	?	C:C	A:A	T:T	C:C	C:C	T:T	A:A	G:G	A:A	T:C	C:C	C:A	A:A	T:T	G:A	T:T	G:G	G:A	G:C	T:T	C:C	C:C	G:A	T:T	T:C	G:G	T:T	G:G	G:G	T:T	G:G	A:A	?	T:T	A:A
13	Maceira	7972	T:T	T:T	G:G	A:A	T:T	A:A	T:T	C:C	G:G	A:A	C:C	A:A	C:C	A:A	T:T	C:C	C:C	T:T	A:A	G:G	A:A	C:C	C:C	C:C	A:A	T:T	G:G	T:T	G:G	G:A	C:C	T:T	C:C	G:C	G:G	T:T	T:C	G:G	T:T	G:G	G:G	T:T	G:G	A:A	C:C	T:T	A:A
13	Maceira	7973	T:T	T:T	G:G	A:A	T:T	A:A	T:T	C:C	T:G	A:A	C:C	A:A	C:C	A:A	T:T	C:C	C:C	T:T	A:A	G:G	A:A	T:C	C:C	?	A:A	T:T	G:A	T:T	G:G	A:A	G:G	T:T	C:C	C:C	A:A	T:T	T:C	G:G	T:T	G:G	G:G	T:T	G:G	A:A	C:C	T:T	A:A
13	Maceira	7974	T:T	T:T	G:G	A:A	T:T	A:A	A:A	C:C	T:G	A:A	C:C	A:A	C:C	A:A	T:T	C:C	C:C	T:T	A:A	G:G	A:A	T:C	C:C	A:A	A:A	T:T	A:A	T:T	G:G	G:G	G:G	T:T	C:C	C:C	G:A	T:T	T:C	G:G	T:T	G:G	G:G	T:T	G:G	A:A	C:C	T:T	A:A
13	Maceira	7975	T:T	T:T	G:G	A:A	T:T	A:A	T:T	C:C	T:G	A:A	C:C	A:A	C:C	A:A	T:T	C:C	C:C	T:T	A:A	G:G	A:A	T:T	C:C	A:A	A:A	T:T	A:A	T:T	G:G	A:A	G:G	T:T	C:C	C:C	?	T:T	T:C	G:G	T:T	G:G	G:G	T:T	G:G	A:A	C:C	T:T	A:A
13	Maceira	7976	T:T	T:T	G:G	A:A	T:T	A:A	A:A	C:C	T:G	A:A	C:C	A:A	C:C	A:A	T:T	C:C	C:C	T:T	A:A	G:G	A:A	C:C	C:C	C:C	A:A	T:T	G:A	T:T	G:G	G:G	C:C	T:T	C:C	G:C	G:G	T:T	C:C	G:G	T:T	G:G	G:G	T:T	G:G	A:A	C:C	T:T	A:A
13	Maceira	7977	T:T	T:T	G:G	A:A	T:T	A:A	T:T	C:C	T:G	A:A	C:C	A:A	C:C	A:A	T:T	C:C	C:C	T:T	A:A	G:G	A:A	C:C	C:C	C:A	A:A	T:T	G:A	T:T	G:G	G:A	G:C	T:T	C:C	C:C	G:A	T:T	C:C	G:G	T:T	G:G	G:G	T:T	G:G	A:A	C:C	T:T	A:A
14	Santo Estêvao das Galés	7992	T:T	T:T	G:G	A:A	T:T	A:A	T:T	C:C	T:T	A:A	C:C	A:A	C:C	A:A	T:T	C:C	C:C	T:T	A:A	G:G	A:A	T:T	C:C	C:A	A:A	T:T	G:A	T:T	G:G	A:A	G:G	T:T	C:C	C:C	G:G	T:T	T:T	G:G	T:T	G:G	G:G	T:T	G:G	A:A	C:C	T:T	A:A
14	Santo Estêvao das Galés	7993	T:T	T:T	G:G	A:A	T:T	A:A	T:A	C:C	T:T	A:A	C:C	A:A	C:C	A:A	T:T	C:C	C:C	T:T	A:A	G:G	A:A	T:T	C:C	C:C	A:A	T:T	G:A	T:T	G:G	G:A	G:G	T:T	C:C	C:C	G:A	T:T	T:T	G:G	T:T	G:G	G:G	T:T	G:G	A:A	C:C	T:T	A:A
14	Santo Estêvao das Galés	7994	T:T	T:T	G:G	A:A	T:T	A:A	T:T	C:C	T:T	A:A	C:C	A:A	C:C	A:A	T:T	C:C	C:C	T:T	A:A	G:G	A:A	T:T	C:C	C:C	A:A	T:T	G:A	T:T	G:G	A:A	G:G	T:T	C:C	C:C	G:A	T:T	T:T	G:G	T:T	G:G	G:G	T:T	G:G	A:A	C:C	T:T	A:A
14	Santo Estêvao das Galés	7995	T:T	T:T	G:G	A:A	T:T	A:A	T:A	C:C	T:T	A:A	C:C	?	C:C	A:A	?	C:C	C:C	T:T	A:A	G:G	A:A	T:C	C:C	C:C	A:A	T:T	G:A	T:T	G:G	G:A	G:G	T:T	C:C	C:C	?	T:T	T:T	G:G	T:T	G:G	G:G	T:T	G:G	A:A	?	T:T	A:A
14	Santo Estêvao das Galés	J003-4	T:T	T:T	G:G	A:A	T:T	A:A	T:T	C:C	T:T	A:A	C:C	A:A	C:C	A:A	T:T	C:C	C:C	T:T	A:A	G:G	A:A	T:T	C:C	C:A	A:A	T:T	A:A	T:T	G:G	A:A	G:G	T:T	C:C	C:C	G:A	T:T	T:T	G:G	T:T	G:G	G:G	T:T	G:G	A:A	C:C	T:T	A:A
14	Santo Estêvao das Galés	J003-5	T:T	T:T	G:G	A:A	T:T	A:A	T:T	C:C	T:T	A:A	C:C	A:A	C:C	A:A	T:T	C:C	C:C	T:T	A:A	G:G	A:A	T:T	C:C	C:C	A:A	T:T	A:A	T:T	G:G	G:A	G:G	T:T	C:C	C:C	G:A	T:T	T:T	G:G	T:T	G:G	G:G	T:T	G:G	A:A	C:C	T:T	A:A
15	Cabeço de Montachique	8003	T:T	T:T	G:G	A:A	T:T	A:A	T:T	C:C	T:G	A:A	C:C	A:A	C:C	A:A	T:T	C:C	C:C	T:T	A:A	G:G	A:A	T:T	C:C	C:A	A:A	T:T	?	T:T	G:G	G:G	G:G	T:T	C:C	C:C	A:A	T:T	C:C	G:G	T:T	G:G	G:G	T:T	G:A	A:A	?	T:T	A:A
15	Cabeço de Montachique	8004	?	T:T	G:G	A:A	T:T	A:A	T:A	C:C	T:G	A:A	?	A:A	C:C	G:A	T:T	C:C	C:C	T:T	?	G:G	A:A	?	C:C	C:A	A:A	T:T	A:A	T:T	G:G	A:A	G:G	T:T	C:C	C:C	G:G	T:T	T:T	G:G	T:T	G:G	G:G	T:T	G:G	A:A	?	T:T	A:A
15	Cabeço de Montachique	8005	T:T	T:T	G:G	A:A	T:T	A:A	T:A	C:C	T:G	A:A	T:C	A:A	C:C	A:A	T:T	C:C	C:C	T:T	A:A	G:G	A:A	T:C	C:C	C:A	A:A	T:T	G:A	T:T	G:G	G:A	G:G	T:T	C:C	C:C	A:A	T:T	T:C	G:G	?	G:G	G:G	T:T	G:A	A:A	C:C	T:T	A:A
15	Cabeço de Montachique	8006	T:T	T:T	G:G	A:A	T:T	A:A	T:A	C:C	T:T	A:A	C:C	A:A	C:C	A:A	T:T	C:C	C:C	T:T	A:A	G:G	A:A	C:C	C:C	C:A	A:A	T:T	A:A	T:T	G:G	G:G	G:G	T:T	C:C	C:C	?	T:T	T:T	G:G	T:T	G:G	G:G	T:T	G:A	A:A	C:C	T:T	A:A
15	Cabeço de Montachique	8007	T:T	T:T	G:G	A:A	T:T	A:A	T:A	C:C	T:G	A:A	C:C	A:A	C:C	G:A	T:T	C:C	C:C	T:T	A:A	G:G	A:A	T:C	C:C	C:A	A:A	T:T	A:A	T:T	G:G	G:G	G:G	T:T	C:C	C:C	G:G	T:T	T:T	G:G	T:T	G:G	G:G	T:T	A:A	A:A	C:C	T:T	A:A
15	Cabeço de Montachique	8008	T:T	T:T	G:G	A:A	T:T	A:A	T:A	C:C	T:G	A:A	C:C	A:A	C:C	A:A	T:T	C:C	C:C	T:T	A:A	G:G	A:A	T:C	C:C	C:A	A:A	T:T	A:A	T:T	G:G	?	G:G	T:T	C:C	G:C	G:A	T:T	T:T	G:G	T:T	G:G	G:G	T:T	A:A	A:A	C:C	T:T	A:A
15	Cabeço de Montachique	8009	T:T	T:T	G:G	A:A	T:T	A:A	T:A	C:C	T:G	A:A	T:C	A:A	C:C	A:A	T:T	C:C	C:C	T:T	A:A	G:G	A:A	T:C	C:C	C:A	A:A	T:T	?	T:T	G:G	G:A	G:G	T:T	C:C	C:C	A:A	T:T	T:C	G:G	T:T	G:G	G:G	T:T	?	A:A	C:C	T:T	A:A
15	Cabeço de Montachique	8010	T:T	T:T	G:G	A:A	T:T	A:A	T:T	C:C	T:G	A:A	T:C	A:A	C:C	A:A	T:T	C:C	C:C	T:T	A:A	G:G	A:A	T:T	C:C	C:A	A:A	T:T	A:A	T:T	G:G	G:A	G:G	T:T	C:C	C:C	A:A	T:T	C:C	G:G	T:T	G:G	G:G	T:T	G:G	A:A	C:C	T:T	A:A
15	Cabeço de Montachique	8011	T:T	T:T	G:G	A:A	T:T	A:A	T:T	C:C	T:G	A:A	C:C	A:A	C:C	A:A	T:T	C:C	C:C	T:T	A:A	G:G	A:A	T:C	C:C	C:A	A:A	T:T	A:A	T:T	G:G	G:G	G:G	T:T	C:C	C:C	A:A	T:T	C:C	G:G	T:T	G:G	G:G	T:T	G:A	A:A	C:C	T:T	A:A
15	Cabeço de Montachique	8012	?	T:T	G:G	A:A	T:T	A:A	T:A	C:C	T:G	A:A	C:C	A:A	C:C	A:A	?	C:C	C:C	T:T	A:A	G:G	A:A	T:C	C:C	C:A	A:A	T:T	G:A	T:T	G:G	G:A	G:G	T:T	C:C	C:C	A:A	T:T	T:C	G:G	T:T	G:G	G:G	T:T	G:A	A:A	?	T:T	A:A
15	Cabeço de Montachique	8013	T:T	T:T	G:G	A:A	T:T	A:A	T:A	C:C	T:G	A:A	C:C	A:A	C:C	A:A	T:T	C:C	C:C	T:T	A:A	G:G	A:A	T:C	C:C	A:A	A:A	T:T	A:A	T:T	G:G	G:G	G:G	T:T	C:C	C:C	A:A	T:T	T:C	G:G	T:T	G:G	G:G	T:T	A:A	A:A	C:C	T:T	A:A
15	Cabeço de Montachique	8015	T:T	T:T	G:G	A:A	T:T	A:A	T:A	C:C	T:G	A:A	C:C	A:A	?	A:A	T:T	C:C	C:C	T:T	A:A	G:G	A:A	T:T	C:C	?	A:A	T:T	A:A	T:T	G:G	G:A	G:G	T:T	C:C	C:C	A:A	T:T	T:C	G:G	T:T	G:G	G:G	T:T	G:A	A:A	C:C	T:T	A:A
15	Cabeço de Montachique	8016	T:T	T:T	G:G	A:A	T:T	A:A	A:A	C:C	T:G	A:A	C:C	A:A	C:C	A:A	T:T	C:C	C:C	T:T	A:A	G:G	A:A	C:C	C:C	C:A	A:A	T:T	A:A	T:T	G:G	A:A	G:G	T:T	C:C	G:C	G:G	T:T	T:T	G:G	T:T	G:G	G:G	T:T	A:A	A:A	C:C	T:T	A:A
16	Casas Novas	8025	T:T	T:T	G:G	A:A	T:T	A:A	T:T	C:C	T:T	A:A	C:C	A:A	C:C	A:A	T:T	C:C	C:C	T:T	A:A	G:G	A:A	T:T	C:C	A:A	A:A	T:T	A:A	T:T	G:G	G:G	G:G	T:T	C:C	G:C	A:A	T:T	T:T	G:G	T:T	G:G	G:G	T:T	G:G	A:A	C:C	T:T	A:A
16	Casas Novas	8026	T:T	T:T	G:G	A:A	T:T	A:A	T:T	C:C	G:G	A:A	C:C	A:A	C:C	A:A	T:T	C:C	C:C	T:T	A:A	G:G	A:A	T:C	C:C	C:A	A:A	T:T	A:A	T:T	G:G	G:G	G:G	T:T	C:C	G:C	G:A	T:T	T:C	G:G	T:T	G:G	G:G	T:T	G:G	A:A	C:C	T:T	A:A
16	Casas Novas	8027	T:T	T:T	G:G	A:A	T:T	A:A	T:T	C:C	T:T	A:A	C:C	A:A	C:C	A:A	T:T	C:C	C:C	T:T	A:A	G:G	A:A	T:C	C:C	C:A	A:A	T:T	A:A	T:T	G:G	G:A	G:G	T:T	C:C	C:C	G:A	T:T	C:C	G:G	T:T	G:G	G:G	T:T	G:G	A:A	C:C	T:T	A:A
16	Casas Novas	8028	?	T:T	G:G	A:A	T:T	A:A	T:T	C:C	T:T	A:A	C:C	A:A	C:C	A:A	T:T	C:C	C:C	T:T	A:A	G:G	A:A	C:C	C:C	C:A	A:A	T:T	?	T:T	G:G	?	G:G	T:T	C:C	C:C	G:A	T:T	C:C	G:G	T:T	G:G	G:G	T:T	A:A	A:A	C:C	T:T	A:A
16	Casas Novas	8029	T:T	T:T	G:G	A:A	T:T	A:A	A:A	C:C	T:T	A:A	C:C	A:A	C:C	A:A	T:T	C:C	C:C	T:T	A:A	G:G	A:A	T:T	C:C	C:A	A:A	T:T	G:A	T:T	G:G	G:A	G:C	T:T	C:C	G:C	G:A	T:T	T:T	G:G	T:T	G:G	G:G	T:T	G:G	A:A	C:C	T:T	A:A
16	Casas Novas	8030	T:T	T:T	G:G	A:A	T:T	A:A	T:A	C:C	T:T	A:A	C:C	A:A	C:C	A:A	T:T	C:C	C:C	T:T	A:A	G:G	A:A	T:C	C:C	?	A:A	T:T	G:A	T:T	G:G	G:A	G:C	T:T	C:C	C:C	G:A	T:T	T:C	G:G	T:T	G:G	G:G	T:T	G:G	A:A	C:C	T:T	A:A
16	Casas Novas	8031	T:T	T:T	G:G	A:A	T:T	A:A	T:A	C:C	T:T	A:A	C:C	A:A	C:C	A:A	T:T	C:C	C:C	T:T	A:A	G:G	A:A	T:C	C:C	A:A	A:A	T:T	A:A	T:T	G:G	G:G	G:G	T:T	C:C	C:C	G:A	T:T	T:C	G:G	T:T	G:G	G:G	T:T	G:G	A:A	C:C	T:T	A:A
16	Casas Novas	8032	T:T	T:T	G:G	A:A	T:T	A:A	A:A	C:C	T:T	A:A	C:C	A:A	C:C	A:A	T:T	C:C	C:C	T:T	A:A	G:G	A:A	T:T	C:C	A:A	A:A	T:T	A:A	T:T	G:G	G:A	G:G	T:T	C:C	C:C	G:G	T:T	C:C	G:G	T:T	G:G	G:G	T:T	G:G	A:A	C:C	T:T	A:A
16	Casas Novas	8033	T:T	?	G:G	A:A	T:T	A:A	A:A	C:C	T:G	A:A	C:C	A:A	C:C	A:A	T:T	C:C	C:C	T:T	A:A	G:G	A:A	T:C	C:C	C:A	A:A	T:T	G:A	T:T	G:G	A:A	G:C	T:T	C:C	C:C	?	T:T	T:T	G:G	T:T	G:G	G:G	T:T	G:A	A:A	C:C	T:T	A:A
16	Casas Novas	8034	T:T	T:T	G:G	A:A	T:T	A:A	A:A	C:C	G:G	A:A	C:C	A:A	C:C	A:A	T:T	C:C	C:C	T:T	A:A	G:G	A:A	T:T	C:C	C:A	A:A	T:T	A:A	T:T	G:G	G:G	G:G	T:T	C:C	C:C	G:G	T:T	T:T	G:G	T:T	G:G	G:G	T:T	G:G	A:A	C:C	T:T	A:A
16	Casas Novas	8036	T:T	?	G:G	A:A	T:T	A:A	T:T	C:C	G:G	A:A	C:C	A:A	C:C	A:A	T:T	C:C	C:C	T:T	?	G:G	A:A	T:T	C:C	A:A	A:A	T:T	A:A	T:T	G:G	G:G	G:G	T:T	C:C	G:C	A:A	T:T	C:C	G:G	T:T	G:G	G:G	T:T	G:A	A:A	C:C	T:T	A:A
16	Casas Novas	8037	T:T	T:T	G:G	A:A	T:T	A:A	T:A	C:C	T:T	A:A	C:C	A:A	C:C	A:A	T:T	?	C:C	T:T	A:A	G:G	A:A	T:T	C:C	C:C	A:A	T:T	G:A	T:T	G:G	G:A	G:G	T:T	C:C	C:C	G:A	T:T	T:C	G:G	T:T	G:G	G:G	T:T	G:G	A:A	C:C	T:T	A:A
16	Casas Novas	8038	T:T	T:T	G:G	A:A	T:T	A:A	A:A	C:C	T:G	A:A	C:C	A:A	C:C	A:A	T:T	C:C	C:C	T:T	A:A	G:G	A:A	C:C	C:C	A:A	A:A	T:T	A:A	T:T	G:G	G:A	G:G	T:T	C:C	C:C	?	T:T	T:T	G:G	T:T	G:G	G:G	T:T	G:G	A:A	C:C	T:T	A:A
16	Casas Novas	8039	T:T	T:T	G:G	A:A	T:T	A:A	A:A	C:C	T:G	A:A	C:C	A:A	C:C	A:A	T:T	C:C	C:C	T:T	A:A	G:G	A:A	T:T	C:C	C:A	A:A	T:T	A:A	T:T	G:G	G:A	G:G	T:T	C:C	C:C	G:A	T:T	T:T	G:G	T:T	G:G	G:G	T:T	G:G	A:A	C:C	T:T	A:A
17	Galegos	8046	T:T	T:T	G:G	A:A	T:T	A:A	T:T	C:C	T:T	A:A	C:C	A:A	C:C	A:A	T:T	C:C	C:C	T:T	A:A	G:G	A:A	T:C	C:C	C:A	A:A	T:T	A:A	T:T	G:G	G:A	G:G	T:T	?	C:C	G:G	T:T	?	G:G	T:T	G:G	G:G	T:T	G:G	A:A	C:C	T:T	?
17	Galegos	8047	T:T	T:T	G:G	A:A	T:T	A:A	A:A	C:C	T:T	A:A	C:C	A:A	C:C	A:A	T:T	C:C	C:C	T:T	A:A	G:G	A:A	T:T	C:C	?	A:A	T:T	G:A	T:T	G:G	A:A	G:G	T:T	C:C	C:C	G:A	T:T	C:C	G:G	T:T	G:G	G:G	T:T	G:G	A:A	C:C	T:T	A:A
17	Galegos	8048	T:T	T:T	G:G	A:A	T:T	A:A	A:A	C:C	T:T	A:A	C:C	A:A	C:C	A:A	T:T	C:C	C:C	T:T	A:A	G:G	A:A	T:C	C:C	C:C	A:A	T:T	G:A	T:T	G:G	G:A	C:C	T:T	C:C	?	G:A	T:T	C:C	G:G	T:T	G:G	G:G	T:T	G:G	A:A	C:C	T:T	A:A
17	Galegos	8049	T:T	T:T	G:G	A:A	T:T	A:A	T:T	C:C	T:G	A:A	T:C	A:A	C:C	A:A	?	C:C	C:C	T:T	A:A	G:G	A:A	T:T	C:C	?	A:A	T:T	A:A	T:T	G:G	G:G	G:G	T:T	C:C	C:C	?	T:T	?	G:G	T:T	G:G	G:G	T:T	G:G	A:A	C:C	T:T	?
17	Galegos	8050	T:T	T:T	G:G	A:A	T:T	A:A	T:A	C:C	T:T	A:A	C:C	A:A	C:C	A:A	T:T	C:C	C:C	T:T	?	G:G	A:A	T:T	C:C	A:A	A:A	T:T	A:A	T:T	G:G	?	G:G	T:T	C:C	C:C	G:G	T:T	T:C	G:G	T:T	G:G	G:G	T:T	G:G	A:A	C:C	T:T	A:A
17	Galegos	8051	T:T	T:T	G:G	A:A	T:T	A:A	T:A	C:C	T:T	A:A	C:C	A:A	C:C	A:A	T:T	C:C	C:C	T:T	A:A	G:G	A:A	T:C	C:C	C:C	A:A	T:T	A:A	T:T	G:G	G:A	G:G	T:T	C:C	C:C	G:G	T:T	T:T	G:G	T:T	G:G	G:G	T:T	G:A	A:A	C:C	T:T	A:A
17	Galegos	8052	T:T	T:T	G:G	A:A	T:T	A:A	T:T	C:C	T:G	A:A	C:C	A:A	C:C	A:A	T:T	C:C	C:C	T:T	A:A	G:G	A:A	T:T	C:C	?	A:A	T:T	G:A	T:T	G:G	G:G	G:G	T:T	C:C	C:C	A:A	T:T	C:C	G:G	T:T	G:G	G:G	T:T	G:G	A:A	C:C	T:T	A:A
17	Galegos	8053	T:T	T:T	G:G	A:A	T:T	A:A	A:A	C:C	G:G	A:A	C:C	A:A	C:C	A:A	T:T	C:C	C:C	T:T	A:A	G:G	A:A	T:C	C:C	A:A	A:A	T:T	G:A	T:T	G:G	G:A	G:G	T:T	C:C	C:C	G:G	T:T	C:C	G:G	T:T	G:G	G:G	T:T	G:G	A:A	C:C	T:T	A:A
17	Galegos	8054	T:T	T:T	G:G	A:A	T:T	A:A	T:A	C:C	T:G	A:A	C:C	A:A	C:C	A:A	T:T	C:C	C:C	T:T	A:A	G:G	A:A	T:T	C:C	C:A	A:A	T:T	A:A	T:T	G:G	A:A	G:G	T:T	C:C	C:C	A:A	T:T	C:C	G:G	T:T	G:G	G:G	T:T	G:G	A:A	C:C	T:T	A:A
17	Galegos	8055	T:T	T:T	G:G	A:A	T:T	A:A	A:A	C:C	T:G	A:A	C:C	A:A	C:C	A:A	T:T	C:C	C:C	T:T	A:A	G:G	A:A	T:T	C:C	C:A	A:A	T:T	G:G	T:T	G:G	G:A	G:G	T:T	C:C	C:C	A:A	T:T	T:C	G:G	T:T	G:G	G:G	T:T	G:A	A:A	C:C	T:T	A:A
17	Galegos	8056	T:T	T:T	G:G	A:A	T:T	A:A	A:A	C:C	T:G	A:A	T:C	A:A	C:C	A:A	T:T	C:C	C:C	T:T	A:A	G:G	A:A	T:C	C:C	C:C	A:A	T:T	G:A	T:T	G:G	G:A	G:G	T:T	C:C	G:C	G:A	T:T	C:C	G:G	T:T	G:G	G:G	T:T	G:G	A:A	C:C	T:T	A:A
17	Galegos	8057	T:T	T:T	G:G	A:A	T:T	A:A	T:T	C:C	T:T	A:A	C:C	A:A	C:C	A:A	T:T	C:C	C:C	T:T	A:A	G:G	A:A	T:C	C:C	C:A	A:A	T:T	G:A	T:T	G:G	G:A	G:G	T:T	C:C	G:C	G:G	T:T	T:C	G:G	T:T	G:G	G:G	T:T	G:A	A:A	C:C	T:T	A:A
17	Galegos	8058	T:T	T:T	G:G	A:A	T:T	A:A	T:T	C:C	T:T	A:A	?	A:A	C:C	A:A	T:T	C:C	C:C	T:T	?	G:G	A:A	T:C	C:C	A:A	A:A	T:T	A:A	T:T	G:G	G:A	G:C	T:T	C:C	C:C	G:A	?	T:T	G:G	T:T	G:G	G:G	T:T	G:G	A:A	?	T:T	A:A
18	Figueiredo	8059	T:T	T:T	G:G	A:A	T:T	A:A	T:T	C:C	T:T	A:A	T:T	A:A	C:C	A:A	T:T	C:C	C:C	T:T	A:A	G:G	A:A	T:C	C:C	C:A	A:A	T:T	G:A	T:T	G:G	G:G	G:G	T:T	C:C	C:C	A:A	T:T	T:C	G:G	T:T	G:G	G:G	T:T	G:G	A:A	C:C	T:T	A:A
18	Figueiredo	8060	T:T	T:T	G:G	A:A	T:T	A:A	A:A	C:C	T:T	A:A	C:C	A:A	C:C	A:A	T:T	C:C	C:C	T:T	A:A	G:G	A:A	T:T	C:C	A:A	A:A	T:T	G:A	T:T	G:G	G:G	G:C	T:T	C:C	C:C	G:A	T:T	C:C	G:G	T:T	G:G	G:G	T:T	G:A	A:A	C:C	T:T	A:A
18	Figueiredo	8061	T:T	T:T	G:G	A:A	T:T	A:A	T:T	?	G:G	A:A	C:C	A:A	C:C	A:A	T:T	C:C	C:C	T:T	A:A	G:G	A:A	T:C	C:C	C:A	A:A	T:C	G:G	T:T	G:G	G:A	G:G	T:T	C:C	C:C	A:A	T:T	T:T	G:G	T:T	G:G	G:G	T:T	G:G	A:A	C:C	T:T	A:A
18	Figueiredo	8062	T:T	T:T	G:G	A:A	T:T	A:A	A:A	C:C	T:G	A:A	C:C	A:A	C:C	A:A	T:T	C:C	C:C	T:T	A:A	G:G	A:A	T:T	C:C	C:C	A:A	T:T	A:A	T:T	G:G	G:A	G:G	T:T	C:C	G:C	G:G	T:T	C:C	G:G	T:T	G:G	G:G	T:T	G:A	A:A	C:C	T:T	A:A
18	Figueiredo	8063	T:T	T:T	G:G	A:A	T:T	A:A	A:A	C:C	T:G	A:A	T:C	A:A	C:C	A:A	T:T	C:C	C:C	T:T	A:A	G:G	A:A	T:T	C:C	C:C	A:A	T:T	G:A	T:T	G:G	G:G	G:C	T:T	C:C	C:C	G:A	T:T	T:C	G:G	T:T	G:G	G:G	T:T	G:A	A:A	C:C	T:T	A:A
18	Figueiredo	8064	T:T	T:T	G:G	A:A	T:T	A:A	A:A	C:C	G:G	A:A	C:C	A:A	C:C	A:A	T:T	C:C	C:C	T:T	A:A	G:G	A:A	T:T	C:C	C:A	A:A	T:T	G:G	T:T	G:G	G:G	C:C	T:T	C:C	C:C	G:A	?	C:C	G:G	T:T	G:G	G:G	T:T	G:G	A:A	C:C	T:T	A:A
18	Figueiredo	8065	T:T	T:T	G:G	A:A	T:T	A:A	A:A	C:C	T:G	A:A	C:C	A:A	C:C	A:A	T:T	C:C	C:C	T:T	A:A	G:G	A:A	T:T	C:C	A:A	A:A	T:T	G:A	T:T	G:G	G:G	G:G	T:T	C:C	G:C	A:A	T:T	T:C	G:G	T:T	G:G	G:G	T:T	G:A	A:A	C:C	T:T	A:A
18	Figueiredo	8066	T:T	T:T	G:G	A:A	T:T	A:A	A:A	C:C	?	A:A	?	A:A	C:C	A:A	T:T	C:C	C:C	T:T	?	G:G	A:A	T:T	C:C	C:A	A:A	T:T	A:A	T:T	G:G	A:A	G:G	T:T	C:C	?	A:A	T:T	T:C	G:G	T:T	G:G	G:G	T:T	G:G	A:A	C:C	T:T	A:A
18	Figueiredo	8067	T:T	T:T	G:G	A:A	T:T	A:A	?	C:C	T:T	A:A	C:C	A:A	C:C	A:A	T:T	C:C	C:C	T:T	A:A	G:G	A:A	T:T	C:C	C:A	A:A	T:T	A:A	T:T	G:G	G:A	G:C	T:T	C:C	G:C	G:G	T:T	T:T	G:G	T:T	G:G	G:G	T:T	G:A	A:A	C:C	T:T	A:A
18	Figueiredo	8068	T:T	T:T	G:G	A:A	T:T	A:A	T:A	C:C	T:T	A:A	C:C	A:A	C:C	A:A	T:T	C:C	C:C	T:T	A:A	G:G	A:A	T:T	C:C	C:A	A:A	T:T	G:A	T:T	G:G	G:A	G:G	T:T	C:C	G:C	G:A	T:T	C:C	G:G	T:T	G:G	G:G	T:T	G:A	A:A	C:C	T:T	A:A
18	Figueiredo	8069	T:T	T:T	G:G	A:A	T:T	A:A	T:A	C:C	T:T	A:A	C:C	A:A	C:C	A:A	T:T	C:C	C:C	T:T	A:A	G:G	A:A	C:C	C:C	A:A	A:A	T:T	A:A	T:T	G:G	G:A	G:G	T:T	C:C	G:C	G:G	T:T	T:T	G:G	T:T	G:G	G:G	T:T	A:A	A:A	C:C	T:T	A:A
18	Figueiredo	8070	T:T	T:T	G:G	A:A	T:T	A:A	T:A	C:C	T:G	A:A	C:C	A:A	C:C	A:A	T:T	C:C	C:C	T:T	A:A	G:G	A:A	T:T	C:C	C:A	A:A	T:T	A:A	T:T	G:G	G:G	G:C	T:T	C:C	C:C	A:A	T:T	C:C	G:G	T:T	G:G	G:G	T:T	G:A	A:A	C:C	T:T	A:A
18	Figueiredo	8071	T:T	T:T	G:G	A:A	T:T	A:A	T:T	C:C	T:G	A:A	C:C	A:A	C:C	A:A	T:T	C:C	C:C	T:T	A:A	G:G	A:A	T:T	C:C	A:A	A:A	T:C	A:A	T:T	G:G	G:A	G:G	T:T	C:C	G:C	A:A	T:T	T:C	G:G	T:T	G:G	G:G	T:T	G:G	A:A	C:C	T:T	A:A
18	Figueiredo	8072	T:T	T:T	G:G	A:A	T:T	A:A	?	C:C	G:G	A:A	C:C	G:A	C:C	A:A	T:T	C:C	C:C	T:T	A:A	G:G	A:A	T:T	C:C	C:A	A:A	T:T	G:A	T:T	G:G	G:A	G:G	T:T	C:C	?	G:A	T:T	T:C	G:G	T:T	G:G	G:G	T:T	G:G	A:A	C:C	T:T	A:A
18	Figueiredo	8073	T:T	T:T	G:G	A:A	T:T	A:A	A:A	C:C	T:T	A:A	C:C	A:A	C:C	A:A	T:T	C:C	C:C	T:T	A:A	G:G	A:A	T:T	C:C	C:A	A:A	T:T	G:A	T:T	G:G	G:G	G:G	T:T	C:C	G:C	G:A	T:T	T:C	G:G	T:T	G:G	G:G	T:T	G:G	A:A	C:C	T:T	A:A
19	Chanca	8081	T:T	T:T	G:G	A:A	T:T	A:A	T:A	C:C	T:T	A:A	C:C	A:A	C:C	A:A	T:T	C:C	C:C	T:T	A:A	G:G	A:A	T:C	C:C	A:A	A:A	T:T	A:A	T:T	G:G	?	G:G	T:T	C:C	C:C	?	T:T	C:C	G:G	T:T	G:G	G:G	T:T	G:G	A:A	C:C	T:T	A:A
19	Chanca	8082	T:T	T:T	G:G	A:A	T:T	A:A	T:T	C:C	T:T	A:A	?	A:A	C:C	A:A	T:T	C:C	C:C	T:T	A:A	G:G	A:A	T:T	C:C	C:A	A:A	T:T	A:A	T:T	G:G	G:A	G:G	T:T	C:C	C:C	G:A	T:T	T:T	G:G	T:T	G:G	G:G	T:T	G:G	A:A	C:C	T:T	A:A
19	Chanca	8083	T:T	T:T	G:G	A:A	T:T	A:A	A:A	C:C	T:G	A:A	T:C	A:A	C:C	A:A	T:T	C:C	C:C	T:T	A:A	G:G	A:A	T:T	C:C	C:A	A:A	T:T	G:A	T:T	G:G	G:A	G:G	T:T	C:C	G:C	A:A	T:T	T:T	G:G	T:T	G:G	G:G	T:T	G:G	A:A	C:C	T:T	A:A
19	Chanca	8084	T:T	T:T	G:G	A:A	T:T	A:A	T:T	C:C	T:T	A:A	C:C	A:A	C:C	A:A	T:T	C:C	C:C	T:T	A:A	G:G	A:A	T:T	C:C	A:A	A:A	T:T	A:A	T:T	G:G	A:A	G:G	T:T	C:C	C:C	A:A	T:T	T:T	G:G	T:T	G:G	G:G	T:T	G:G	A:A	C:C	T:T	A:A
19	Chanca	8085	T:T	T:T	G:G	A:A	T:T	A:A	A:A	C:C	G:G	A:A	C:C	A:A	C:C	A:A	T:T	C:C	C:C	T:T	A:A	G:G	A:A	T:C	C:C	A:A	A:A	T:T	A:A	T:T	G:G	G:G	G:C	T:T	C:C	C:C	G:A	T:T	T:T	G:G	T:T	G:G	G:G	T:T	G:G	A:A	C:C	T:T	A:A
19	Chanca	8086	T:T	T:T	G:G	A:A	T:T	A:A	A:A	C:C	T:T	A:A	C:C	A:A	C:C	A:A	T:T	C:C	C:C	T:T	A:A	G:G	A:A	T:T	C:C	C:A	A:A	T:T	A:A	T:T	G:G	G:A	G:G	T:T	C:C	C:C	A:A	T:T	C:C	G:G	T:T	G:G	G:G	T:T	G:G	A:A	C:C	T:T	A:A
19	Chanca	8087	T:T	T:T	G:G	A:A	T:T	A:A	A:A	C:C	T:T	A:A	T:C	A:A	C:C	A:A	T:T	C:C	C:C	T:T	A:A	G:G	A:A	T:C	C:C	?	A:A	T:T	A:A	T:T	G:G	G:A	G:G	T:T	C:C	C:C	G:A	T:T	T:T	G:G	T:T	G:G	G:G	T:T	G:A	A:A	C:C	T:T	A:A
19	Chanca	8088	T:T	T:T	G:G	A:A	T:T	A:A	T:A	C:C	T:G	A:A	T:C	A:A	C:C	A:A	T:T	?	C:C	?	A:A	G:G	A:A	T:T	C:C	C:A	A:A	T:T	A:A	T:T	G:G	G:G	G:C	T:T	C:C	C:C	A:A	T:T	T:C	G:G	T:T	G:G	G:G	T:T	G:A	A:A	C:C	T:T	A:A
19	Chanca	8089	T:T	T:T	G:G	A:A	T:T	A:A	T:T	C:C	T:T	A:A	C:C	?	C:C	A:A	T:T	C:C	C:C	T:T	A:A	G:G	A:A	T:T	C:C	?	A:A	T:T	A:A	T:T	G:G	G:A	G:C	T:T	C:C	C:C	G:A	T:T	T:C	G:G	T:T	G:G	G:G	T:T	G:G	A:A	?	T:T	A:A
19	Chanca	8090	T:T	T:T	G:G	A:A	T:T	A:A	A:A	C:C	T:T	A:A	T:C	A:A	C:C	A:A	T:T	C:C	C:C	T:T	A:A	G:G	A:A	T:T	C:C	A:A	A:A	T:T	A:A	T:T	G:G	G:A	G:G	T:T	C:C	C:C	A:A	T:T	T:T	G:G	T:T	G:G	G:G	T:T	G:A	A:A	C:C	T:T	A:A
19	Chanca	8091	T:T	T:T	G:G	A:A	T:T	A:A	A:A	C:C	T:G	A:A	C:C	A:A	C:C	A:A	T:T	C:C	C:C	T:T	A:A	G:G	A:A	T:T	C:C	A:A	A:A	T:T	A:A	T:T	G:G	G:G	G:G	T:T	C:C	C:C	A:A	T:T	T:T	G:G	T:T	G:G	G:G	T:T	G:G	A:A	C:C	T:T	A:A
19	Chanca	8092	T:T	T:T	G:G	A:A	T:T	A:A	T:T	C:C	T:G	A:A	C:C	A:A	C:C	A:A	T:T	C:C	C:C	T:T	A:A	G:G	A:A	T:C	C:C	C:A	A:A	T:T	A:A	T:T	G:G	G:A	G:C	T:T	C:C	C:C	?	T:T	T:T	G:G	T:T	G:G	G:G	T:T	G:G	A:A	C:C	T:T	A:A
19	Chanca	8093	T:T	T:T	G:G	A:A	T:T	A:A	T:A	C:C	G:G	A:A	C:C	A:A	C:C	A:A	T:T	C:C	C:C	T:T	A:A	G:G	A:A	T:C	C:C	C:C	A:A	T:T	A:A	T:T	G:G	G:G	G:C	T:T	C:C	C:C	A:A	T:T	T:C	G:G	T:T	G:G	?	T:T	G:G	A:A	C:C	T:T	A:A
19	Chanca	8094	T:T	T:T	G:G	A:A	T:T	A:A	T:T	C:C	T:G	A:A	C:C	A:A	C:C	A:A	T:T	C:C	C:C	T:T	A:A	G:G	A:A	T:C	C:C	A:A	A:A	T:T	A:A	T:T	G:G	G:G	G:C	T:T	C:C	C:C	A:A	T:T	T:T	G:G	T:T	G:G	G:G	T:T	G:G	A:A	C:C	T:T	A:A
19	Chanca	8095	T:T	T:T	G:G	A:A	T:T	A:A	A:A	C:C	T:T	A:A	C:C	A:A	C:C	A:A	T:T	C:C	C:C	T:T	A:A	?	A:A	T:T	C:C	C:A	A:A	T:C	A:A	T:T	G:G	G:A	G:G	T:T	C:C	C:C	A:A	T:T	T:T	G:G	T:T	G:G	G:G	T:T	G:A	A:A	C:C	T:T	A:A
20	Casais do Monte Bom	8101	T:T	T:T	G:G	A:A	T:T	A:A	T:A	C:C	T:G	A:A	C:C	A:A	C:C	A:A	T:T	C:C	C:C	T:T	A:A	G:G	A:A	T:C	C:C	C:A	A:A	T:T	G:G	T:T	G:G	G:A	G:G	T:T	C:C	C:C	?	T:T	T:T	G:G	T:T	G:G	G:G	T:T	G:A	A:A	C:C	T:T	A:A
20	Casais do Monte Bom	8102	?	T:T	G:G	A:A	T:T	A:A	?	C:C	T:T	A:A	C:C	?	C:C	A:A	T:T	C:C	C:C	?	A:A	G:G	A:A	T:T	C:C	C:A	A:A	T:T	G:A	T:T	G:G	A:A	G:G	T:T	C:C	C:C	?	T:T	C:C	G:G	T:T	G:G	G:G	T:T	G:G	A:A	?	T:T	?
20	Casais do Monte Bom	8103	?	T:T	G:G	A:A	T:T	A:A	?	C:C	T:T	A:A	C:C	A:A	C:C	A:A	T:T	C:C	C:C	T:T	A:A	G:G	A:A	T:T	C:C	C:A	A:A	T:T	G:A	T:T	G:G	A:A	G:G	T:T	?	?	G:G	T:T	?	G:G	T:T	G:G	G:G	T:T	G:G	A:A	C:C	T:T	?
20	Casais do Monte Bom	8104	?	T:T	G:G	A:A	T:T	A:A	?	C:C	T:T	A:A	C:C	A:A	C:C	A:A	T:T	C:C	C:C	T:T	A:A	G:G	A:A	T:C	C:C	C:A	A:A	T:C	A:A	?	G:G	G:G	G:G	T:T	?	C:C	?	T:T	C:C	G:G	T:T	G:G	G:G	T:T	?	A:A	C:C	T:T	?
20	Casais do Monte Bom	8105	T:T	T:T	G:G	A:A	T:T	A:A	A:A	C:C	T:G	A:A	C:C	A:A	C:C	A:A	T:T	C:C	C:C	T:T	A:A	G:G	A:A	T:T	C:C	C:C	A:A	T:T	A:A	T:T	G:G	G:A	G:C	T:T	?	C:C	?	T:T	?	G:G	T:T	G:G	G:G	T:T	G:A	A:A	C:C	T:T	?
21	Alvarinhos	8106	T:T	T:T	G:G	A:A	T:T	A:A	?	C:C	T:G	A:A	C:C	A:A	C:C	A:A	T:T	C:C	C:C	T:T	A:A	G:G	A:A	T:T	C:C	A:A	A:A	T:T	G:A	T:T	G:G	G:A	G:G	T:T	?	C:C	G:G	T:T	?	G:G	T:T	G:G	G:G	T:T	G:A	A:A	C:C	T:T	?
21	Alvarinhos	8107	T:T	T:T	G:G	A:A	T:T	A:A	T:T	C:C	G:G	A:A	C:C	A:A	C:C	A:A	T:T	C:C	C:C	T:T	A:A	G:G	A:A	T:C	C:C	C:C	A:A	T:T	A:A	T:T	G:G	G:A	G:C	T:T	?	C:C	?	T:T	?	G:G	T:T	G:G	G:G	T:T	G:A	A:A	C:C	T:T	A:A
21	Alvarinhos	8108	T:T	T:T	?	A:A	T:T	A:A	T:A	C:C	T:G	A:A	C:C	A:A	C:C	A:A	T:T	?	C:C	T:T	A:A	G:G	A:A	T:C	C:C	C:C	A:A	T:T	G:A	T:T	G:G	G:A	G:G	T:T	C:C	G:C	G:G	T:T	T:T	G:G	T:T	G:G	G:G	T:T	G:G	A:A	C:C	T:T	A:A
21	Alvarinhos	8109	T:T	T:T	?	A:A	T:T	?	T:A	C:C	T:G	A:A	C:C	A:A	C:C	A:A	T:T	C:C	C:C	T:T	A:A	G:G	A:A	C:C	C:C	C:C	A:A	T:T	?	T:T	G:G	A:A	G:G	T:T	C:C	C:C	?	T:T	T:T	G:G	T:T	G:G	G:G	T:T	?	?	C:C	T:T	A:A
21	Alvarinhos	8110	?	T:T	G:G	A:A	T:T	A:A	T:A	C:C	G:G	A:A	C:C	?	C:C	A:A	?	C:C	C:C	T:T	A:A	G:G	A:A	T:T	C:C	C:A	A:A	T:T	A:A	T:T	G:G	G:A	G:G	T:T	C:C	C:C	G:A	T:T	C:C	G:G	T:T	G:G	G:G	T:T	G:G	A:A	?	T:T	A:A
21	Alvarinhos	8111	T:T	T:T	G:G	A:A	T:T	A:A	A:A	C:C	T:G	A:A	C:C	A:A	C:C	A:A	T:T	C:C	C:C	T:T	A:A	G:G	A:A	T:C	C:C	C:C	A:A	T:T	A:A	T:T	G:G	A:A	G:G	T:T	C:C	C:C	G:A	T:T	C:C	G:G	T:T	G:G	G:G	T:T	G:G	A:A	C:C	T:T	A:A
21	Alvarinhos	8112	T:T	T:T	G:G	A:A	T:T	A:A	A:A	C:C	G:G	A:A	C:C	A:A	C:C	A:A	T:T	C:C	C:C	T:T	A:A	G:G	A:A	T:C	C:C	C:C	A:A	T:T	A:A	T:T	G:G	G:A	G:G	T:T	C:C	G:C	?	T:T	C:C	G:G	T:T	G:G	G:G	T:T	A:A	A:A	C:C	T:T	A:A
21	Alvarinhos	8113	T:T	T:T	G:G	A:A	T:T	A:A	T:T	C:C	G:G	A:A	C:C	A:A	C:C	A:A	T:T	C:C	C:C	T:T	A:A	G:G	A:A	T:T	C:C	C:C	A:A	T:T	A:A	T:T	G:G	G:A	G:G	T:T	C:C	C:C	G:G	T:T	T:C	G:G	T:T	G:G	G:G	T:T	G:G	A:A	C:C	T:T	A:A
21	Alvarinhos	8114	T:T	T:T	G:G	A:A	T:T	A:A	A:A	C:C	?	A:A	C:C	A:A	C:C	A:A	T:T	?	C:C	T:T	A:A	G:G	A:A	T:T	C:C	C:C	A:A	T:T	G:G	T:T	G:G	G:G	G:C	T:T	C:C	G:C	G:G	T:T	T:T	G:G	T:T	G:G	G:G	T:T	G:A	A:A	C:C	T:T	A:A
21	Alvarinhos	8115	T:T	T:T	G:G	A:A	T:T	A:A	T:T	C:C	T:G	A:A	C:C	A:A	C:C	A:A	T:T	C:C	C:C	T:T	A:A	G:G	A:A	T:T	C:C	C:C	A:A	T:T	A:A	T:T	G:G	G:A	G:C	T:T	C:C	C:C	G:A	T:T	T:C	G:G	T:T	G:G	G:G	T:T	G:G	A:A	C:C	T:T	A:A
21	Alvarinhos	8116	T:T	T:T	G:G	A:A	T:T	A:A	?	C:C	T:G	A:A	C:C	A:A	C:C	A:A	T:T	?	C:C	T:T	A:A	G:G	A:A	T:T	C:C	C:C	A:A	T:T	A:A	T:T	G:G	G:A	G:G	T:T	?	C:C	G:G	T:T	T:T	G:G	T:T	G:G	G:G	T:T	G:A	A:A	C:C	T:T	?
21	Alvarinhos	8117	T:T	T:T	G:G	A:A	T:T	A:A	T:T	C:C	T:G	A:A	C:C	A:A	C:C	A:A	T:T	C:C	C:C	T:T	A:A	G:G	A:A	T:C	C:C	?	A:A	T:T	A:A	T:T	G:G	G:A	G:G	T:T	C:C	C:C	G:G	T:T	T:T	G:G	T:T	G:G	G:G	T:T	G:G	A:A	C:C	T:T	A:A
21	Alvarinhos	8118	T:T	?	G:G	A:A	T:T	A:A	T:T	C:C	T:G	A:A	C:C	A:A	C:C	A:A	?	C:C	C:C	T:T	?	G:G	A:A	T:T	C:C	C:A	A:A	T:T	G:A	T:T	G:G	G:G	G:G	T:T	C:C	C:C	G:G	T:T	T:T	G:G	T:T	G:G	G:G	T:T	G:A	A:A	?	T:T	A:A
21	Alvarinhos	8119	T:T	T:T	G:G	A:A	T:T	A:A	?	C:C	T:G	A:A	C:C	A:A	C:C	A:A	T:T	C:C	C:C	T:T	A:A	G:G	A:A	T:C	C:C	C:C	A:A	T:T	G:A	T:T	G:G	G:G	G:C	T:T	C:C	G:C	?	T:T	T:T	G:G	T:T	G:G	G:G	T:T	G:A	A:A	C:C	T:T	A:A
21	Alvarinhos	8120	T:T	T:T	G:G	A:A	T:T	A:A	A:A	C:C	T:T	A:A	C:C	A:A	C:C	A:A	T:T	C:C	C:C	T:T	A:A	G:G	A:A	T:T	C:C	C:A	A:A	T:T	G:G	T:T	G:G	A:A	G:C	T:T	C:C	G:C	?	T:T	C:C	G:G	T:T	G:G	G:G	T:T	G:G	A:A	C:C	T:T	A:A
22	Casal da Serra	8126	T:T	T:T	G:G	A:A	T:T	A:A	T:T	C:C	?	A:A	C:C	A:A	C:C	A:A	T:T	C:C	C:C	T:T	A:A	G:G	A:A	C:C	C:C	C:A	A:A	T:T	A:A	T:T	G:G	A:A	G:G	T:T	C:C	G:C	?	T:T	T:T	G:G	T:T	G:G	G:G	T:T	G:G	A:A	C:C	T:T	A:A
22	Casal da Serra	8127	?	T:T	G:G	A:A	T:T	A:A	T:T	C:C	T:T	A:A	C:C	A:A	C:C	A:A	T:T	C:C	C:C	T:T	A:A	G:G	A:A	T:C	C:C	C:C	A:A	T:T	A:A	T:T	G:G	G:A	G:G	T:T	?	G:C	G:A	T:T	?	G:G	T:T	G:G	G:G	T:T	G:G	A:A	C:C	T:T	A:A
22	Casal da Serra	8128	T:T	T:T	G:G	A:A	T:T	A:A	T:T	C:C	T:T	A:A	C:C	A:A	C:C	A:A	T:T	C:C	C:C	?	A:A	G:G	A:A	T:T	C:C	A:A	A:A	T:T	A:A	T:T	G:G	G:A	G:G	T:T	C:C	C:C	G:A	T:T	T:C	G:G	T:T	G:G	G:G	T:T	G:G	A:A	C:C	T:T	A:A
22	Casal da Serra	8129	T:T	T:T	G:G	A:A	T:T	A:A	T:T	C:C	T:G	A:A	C:C	A:A	C:C	A:A	T:T	C:C	C:C	T:T	A:A	G:G	A:A	T:C	C:C	C:A	A:A	T:T	G:A	T:T	G:G	G:G	G:G	T:T	C:C	C:C	G:G	T:T	T:T	G:G	T:T	G:G	G:G	T:T	G:G	A:A	C:C	T:T	A:A
22	Casal da Serra	8130	T:T	T:T	G:G	A:A	T:T	A:A	T:T	C:C	T:T	A:A	C:C	A:A	C:C	A:A	T:T	C:C	C:C	T:T	A:A	G:G	A:A	T:T	C:C	?	A:A	T:T	A:A	T:T	G:G	G:A	G:G	T:T	C:C	G:C	G:A	T:T	T:C	G:G	T:T	G:G	G:G	T:T	G:G	A:A	C:C	T:T	A:A
22	Casal da Serra	8131	T:T	T:T	G:G	A:A	T:T	A:A	T:A	C:C	T:T	A:A	C:C	A:A	C:C	A:A	T:T	C:C	C:C	T:T	?	G:G	A:A	T:T	C:C	A:A	A:A	T:T	A:A	T:T	G:G	A:A	G:G	T:T	C:C	G:C	G:A	T:T	T:T	G:G	T:T	G:G	G:G	T:T	G:G	A:A	?	?	A:A
22	Casal da Serra	8132	T:T	T:T	G:G	A:A	T:T	A:A	A:A	C:C	?	A:A	C:C	A:A	C:C	A:A	T:T	C:C	C:C	T:T	A:A	G:G	A:A	T:T	C:C	C:C	A:A	T:T	G:A	T:T	G:G	?	G:G	T:T	C:C	C:C	G:G	T:T	T:T	G:G	T:T	G:G	G:G	T:T	G:G	A:A	C:C	T:T	A:A
22	Casal da Serra	8133	T:T	T:T	G:G	A:A	T:T	A:A	A:A	C:C	T:T	A:A	C:C	A:A	C:C	A:A	T:T	C:C	C:C	T:T	A:A	G:G	A:A	C:C	C:C	C:A	A:A	T:T	G:A	T:T	G:G	G:A	G:G	T:T	C:C	C:C	G:A	T:T	T:C	G:G	T:T	G:G	G:G	T:T	G:A	A:A	C:C	T:T	A:A
22	Casal da Serra	8135	T:T	T:T	G:G	A:A	T:T	A:A	?	C:C	T:T	A:A	C:C	A:A	C:C	A:A	T:T	C:C	C:C	T:T	A:A	G:G	A:A	T:T	C:C	C:A	A:A	T:T	A:A	T:T	G:G	G:A	G:G	T:T	C:C	G:C	G:A	T:T	?	G:G	T:T	G:G	G:G	T:T	G:A	A:A	C:C	T:T	A:A
22	Casal da Serra	8136	T:T	T:T	G:G	A:A	T:T	A:A	?	C:C	T:T	A:A	C:C	A:A	C:C	A:A	T:T	C:C	C:C	T:T	A:A	G:G	A:A	T:C	C:C	A:A	A:A	T:T	G:A	T:T	G:G	G:G	G:G	T:T	C:C	G:C	G:G	T:T	C:C	G:G	T:T	G:G	G:G	T:T	G:G	A:A	C:C	T:T	A:A
22	Casal da Serra	8137	T:T	T:T	G:G	A:A	T:T	A:A	A:A	C:C	T:T	A:A	C:C	A:A	C:C	A:A	T:T	C:C	C:C	T:T	A:A	G:G	A:A	T:T	C:C	C:C	A:A	T:T	A:A	T:T	G:G	G:A	G:C	T:T	C:C	C:C	G:G	T:T	T:C	G:G	T:T	G:G	G:G	T:T	G:G	A:A	C:C	T:T	A:A
22	Casal da Serra	8138	T:T	T:T	G:G	A:A	T:T	A:A	T:A	C:C	T:G	A:A	C:C	A:A	C:C	A:A	T:T	C:C	C:C	T:T	A:A	G:G	A:A	T:C	C:C	A:A	A:A	T:T	G:A	T:T	G:G	G:A	G:G	T:T	C:C	C:C	A:A	T:T	C:C	G:G	T:T	G:G	G:G	T:T	G:G	A:A	C:C	T:T	A:A
22	Casal da Serra	8139	T:T	T:T	G:G	A:A	T:T	A:A	T:T	C:C	T:T	A:A	C:C	A:A	C:C	A:A	?	C:C	C:C	T:T	A:A	G:G	A:A	T:C	C:C	C:A	A:A	T:T	?	T:T	G:G	?	G:G	T:T	C:C	C:C	G:G	T:T	T:T	G:G	T:T	G:G	G:G	T:T	A:A	A:A	C:C	T:T	A:A
22	Casal da Serra	8140	T:T	T:T	G:G	A:A	T:T	A:A	T:T	C:C	T:G	A:A	C:C	A:A	C:C	A:A	T:T	C:C	C:C	T:T	A:A	G:G	A:A	T:T	C:C	A:A	A:A	T:T	G:A	T:T	G:G	G:G	G:G	T:T	C:C	C:C	?	T:T	C:C	G:G	T:T	G:G	G:G	T:T	G:G	A:A	C:C	T:T	A:A
23	Janas	8142	T:T	T:T	G:G	A:A	T:T	A:A	T:T	C:C	T:G	A:A	C:C	A:A	C:C	A:A	T:T	C:C	C:C	T:T	A:A	G:G	A:A	T:T	C:C	C:A	A:A	T:T	A:A	T:T	G:G	A:A	G:G	T:T	C:C	G:G	G:G	T:T	T:C	G:G	T:T	G:G	G:G	T:T	G:G	A:A	C:C	T:T	A:A
23	Janas	8143	T:T	T:T	G:G	A:A	T:T	A:A	T:T	C:C	G:G	A:A	C:C	A:A	C:C	A:A	T:T	C:C	C:C	T:T	A:A	G:G	A:A	T:T	C:C	C:A	A:A	T:T	A:A	T:T	G:G	G:G	G:G	T:T	C:C	C:C	G:A	T:T	T:C	G:G	T:T	G:G	G:G	T:T	G:A	A:A	C:C	T:T	A:A
23	Janas	8144	?	T:T	G:G	A:A	T:T	A:A	T:T	C:C	T:T	A:A	C:C	A:A	C:C	A:A	T:T	C:C	C:C	T:T	A:A	G:G	A:A	T:C	C:C	C:A	A:A	T:T	G:A	T:T	G:G	G:A	G:C	T:T	C:C	C:C	G:A	T:T	T:C	G:G	T:T	G:G	G:G	T:T	G:A	A:A	C:C	T:T	A:A
23	Janas	8145	T:T	T:T	G:G	A:A	T:T	A:A	A:A	C:C	?	A:A	C:C	A:A	C:C	A:A	T:T	C:C	C:C	T:T	A:A	G:G	A:A	T:C	C:C	C:C	A:A	T:T	G:A	T:T	G:G	A:A	G:C	T:T	C:C	C:C	G:A	T:T	T:T	G:G	T:T	G:G	G:G	T:T	G:G	A:A	C:C	T:T	A:A
23	Janas	8146	T:T	T:T	G:G	A:A	T:T	A:A	T:A	C:C	T:T	A:A	C:C	A:A	C:C	A:A	T:T	C:C	C:C	T:T	A:A	G:G	A:A	T:C	C:C	C:A	A:A	T:T	G:G	T:T	G:G	G:A	G:G	T:T	C:C	C:C	?	T:T	C:C	?	T:T	G:G	G:G	T:T	G:G	A:A	C:C	T:T	A:A
23	Janas	8147	T:T	T:T	G:G	A:A	T:T	A:A	T:A	C:C	?	A:A	C:C	A:A	C:C	?	T:T	C:C	C:C	T:T	A:A	G:G	A:A	T:T	C:C	C:A	A:A	T:T	A:A	T:T	G:G	A:A	G:G	T:T	C:C	C:C	G:A	T:T	T:C	G:G	T:T	G:G	G:G	T:T	G:A	A:A	C:C	T:T	A:A
23	Janas	8148	T:T	T:T	G:G	A:A	T:T	A:A	T:T	C:C	T:G	A:A	T:C	A:A	C:C	A:A	T:T	C:C	C:C	T:T	?	G:G	A:A	T:C	C:C	C:A	A:A	T:T	A:A	T:T	G:G	G:A	G:G	T:T	C:C	C:C	G:G	T:T	T:C	G:G	T:T	G:G	G:G	T:T	A:A	A:A	C:C	T:T	A:A
23	Janas	8149	T:T	T:T	G:G	A:A	T:T	A:A	T:T	C:C	T:G	A:A	C:C	A:A	C:C	A:A	T:T	C:C	C:C	T:T	A:A	G:G	A:A	T:T	C:C	A:A	A:A	T:T	A:A	T:T	G:G	G:G	G:G	T:T	C:C	G:C	G:G	T:T	T:T	G:G	T:T	G:G	G:G	T:T	G:A	A:A	C:C	T:T	A:A
23	Janas	8150	T:T	T:T	G:G	A:A	T:T	A:A	A:A	C:C	T:T	A:A	C:C	A:A	C:C	A:A	T:T	C:C	C:C	T:T	A:A	G:G	?	T:C	C:C	A:A	A:A	T:T	A:A	T:T	G:G	G:A	G:G	T:T	C:C	C:C	G:G	T:T	T:C	G:G	T:T	G:G	G:G	T:T	G:G	A:A	C:C	T:T	A:A
23	Janas	8151	T:T	T:T	G:G	A:A	T:T	A:A	T:T	C:C	G:G	A:A	C:C	A:A	C:C	A:A	T:T	C:C	C:C	T:T	A:A	G:G	A:A	C:C	C:C	C:A	A:A	T:T	A:A	T:T	G:G	G:G	G:G	T:T	C:C	C:C	G:A	T:T	C:C	G:G	T:T	G:G	G:G	T:T	A:A	A:A	C:C	T:T	A:A
23	Janas	8152	T:T	T:T	G:G	A:A	T:T	A:A	T:T	?	G:G	A:A	C:C	A:A	C:C	A:A	T:T	C:C	C:C	T:T	A:A	G:G	A:A	T:C	C:C	C:A	A:A	T:T	A:A	T:T	G:G	G:G	G:G	T:T	C:C	G:C	G:G	T:T	T:C	G:G	T:T	G:G	G:G	T:T	A:A	A:A	C:C	T:T	A:A
23	Janas	8153	T:T	T:T	G:G	A:A	T:T	A:A	T:T	C:C	T:G	A:A	C:C	A:A	C:C	A:A	T:T	C:C	C:C	T:T	A:A	G:G	A:A	T:C	C:C	C:A	A:A	T:T	A:A	T:T	G:G	G:A	G:C	T:T	C:C	G:C	G:A	T:T	C:C	G:G	T:T	G:G	G:G	T:T	A:A	A:A	C:C	T:T	A:A
23	Janas	8154	T:T	T:T	G:G	A:A	T:T	A:A	T:T	C:C	G:G	A:A	C:C	A:A	C:C	A:A	T:T	C:C	C:C	T:T	A:A	G:G	A:A	C:C	C:C	C:A	A:A	T:T	A:A	T:T	G:G	G:A	G:G	T:T	C:C	C:C	G:G	T:T	T:C	G:G	T:T	G:G	G:G	T:T	G:A	A:A	C:C	T:T	A:A
23	Janas	8155	T:T	T:T	G:G	A:A	T:T	A:A	T:T	C:C	T:G	A:A	C:C	A:A	C:C	A:A	T:T	C:C	C:C	T:T	A:A	G:G	A:A	T:C	C:C	?	A:A	T:T	A:A	T:T	G:G	G:A	G:G	T:T	C:C	C:C	?	T:T	T:C	G:G	T:T	G:G	G:G	T:T	G:G	A:A	C:C	T:T	A:A
23	Janas	8156	T:T	T:T	G:G	A:A	T:T	A:A	T:T	C:C	G:G	A:A	?	A:A	C:C	A:A	T:T	C:C	C:C	T:T	?	G:G	A:A	T:C	C:C	A:A	A:A	T:T	A:A	T:T	G:G	?	C:C	T:T	C:C	C:C	?	T:T	T:C	G:G	T:T	G:G	G:G	T:T	G:A	A:A	C:C	T:T	A:A
24	Portela	8162	T:T	T:T	G:G	A:A	T:T	A:A	T:T	C:C	T:T	A:A	C:C	A:A	C:C	A:A	T:T	C:C	C:C	T:T	A:A	G:G	A:A	T:C	C:C	C:A	A:A	T:T	G:A	T:T	G:G	G:A	G:C	T:T	C:C	C:C	A:A	T:T	T:C	G:G	T:T	G:G	G:G	T:T	A:A	A:A	C:C	T:T	A:A
24	Portela	8163	T:T	T:T	G:G	A:A	T:T	A:A	T:T	C:C	T:G	A:A	C:C	A:A	C:C	A:A	T:T	C:C	C:C	T:T	A:A	G:G	A:A	T:T	C:C	C:A	A:A	T:T	G:A	T:T	G:G	A:A	G:G	T:T	C:C	C:C	?	T:T	T:T	G:G	T:T	G:G	G:G	T:T	A:A	A:A	C:C	T:T	A:A
24	Portela	8164	T:T	T:T	G:G	A:A	T:T	A:A	T:T	C:C	T:G	A:A	C:C	A:A	C:C	A:A	T:T	C:C	C:C	T:T	A:A	G:G	A:A	T:T	C:C	A:A	A:A	T:T	G:A	T:T	G:G	G:A	G:C	T:T	C:C	G:C	G:G	T:T	T:T	G:G	T:T	G:G	G:G	T:T	A:A	A:A	C:C	T:T	A:A
24	Portela	8165	T:T	T:T	G:G	A:A	T:T	A:A	T:A	C:C	G:G	A:A	C:C	A:A	C:C	A:A	T:T	C:C	C:C	T:T	A:A	G:G	A:A	C:C	C:C	A:A	A:A	T:T	G:A	T:T	G:G	G:G	G:G	T:T	C:C	C:C	G:G	T:T	T:C	G:G	T:T	G:G	G:G	T:T	G:A	A:A	C:C	T:T	?
24	Portela	8166	T:T	T:T	G:G	A:A	T:T	A:A	T:T	C:C	T:G	A:A	C:C	A:A	C:C	A:A	T:T	C:C	C:C	T:T	A:A	G:G	A:A	T:C	C:C	A:A	A:A	T:T	G:A	?	G:G	G:G	G:G	T:T	C:C	G:C	G:G	T:T	T:C	G:G	T:T	G:G	G:G	T:T	G:G	A:A	C:C	T:T	A:A
24	Portela	8167	T:T	T:T	G:G	A:A	T:T	A:A	A:A	C:C	T:G	A:A	C:C	A:A	C:C	A:A	T:T	C:C	C:C	T:T	A:A	G:G	A:A	T:C	C:C	A:A	A:A	T:T	G:G	T:T	G:G	G:A	G:G	T:T	C:C	G:C	G:G	T:T	T:C	G:G	T:T	G:G	G:G	T:T	G:A	A:A	C:C	T:T	A:A
24	Portela	8168	T:T	T:T	G:G	A:A	T:T	A:A	A:A	C:C	T:T	A:A	C:C	A:A	C:C	A:A	T:T	C:C	C:C	T:T	A:A	G:G	A:A	T:C	C:C	C:A	?	T:T	G:A	T:T	G:G	G:G	G:G	T:T	C:C	C:C	G:A	T:T	T:T	G:G	T:T	G:G	G:G	T:T	G:A	A:A	C:C	T:T	A:A
24	Portela	8169	T:T	T:T	G:G	A:A	T:T	?	T:T	C:C	T:G	A:A	?	A:A	C:C	A:A	T:T	C:C	C:C	T:T	?	G:G	A:A	T:C	C:C	A:A	A:A	T:T	A:A	T:T	G:G	?	G:G	T:T	C:C	G:G	G:G	T:T	T:T	G:G	T:T	G:G	G:G	T:T	A:A	A:A	C:C	T:T	A:A
24	Portela	8170	T:T	T:T	G:G	A:A	T:T	A:A	T:A	C:C	T:G	A:A	C:C	A:A	C:C	A:A	T:T	C:C	C:C	T:T	A:A	G:G	A:A	T:C	C:C	A:A	A:A	T:T	G:G	T:T	G:G	A:A	G:G	T:T	C:C	C:C	G:G	T:T	T:C	G:G	T:T	G:G	G:G	T:T	G:G	A:A	C:C	T:T	A:A
24	Portela	8171	T:T	T:T	G:G	A:A	T:T	A:A	?	C:C	T:T	A:A	C:C	A:A	C:C	A:A	T:T	C:C	C:C	T:T	A:A	G:G	A:A	T:C	C:C	A:A	A:A	T:T	A:A	T:T	G:G	G:A	G:G	T:T	C:C	G:C	G:A	T:T	T:C	G:G	T:T	G:G	G:G	T:T	G:A	A:A	C:C	T:T	A:A
24	Portela	8172	T:T	T:T	G:G	A:A	T:T	A:A	?	C:C	T:T	A:A	C:C	A:A	C:C	?	T:T	C:C	C:C	T:T	A:A	G:G	A:A	T:T	C:C	C:A	A:A	T:T	G:A	T:T	G:G	A:A	G:C	T:T	C:C	C:C	A:A	T:T	T:C	G:G	T:T	G:G	G:G	T:T	G:G	A:A	C:C	T:T	A:A
24	Portela	8173	T:T	T:T	G:G	A:A	T:T	A:A	A:A	C:C	T:T	A:A	C:C	A:A	C:C	A:A	T:T	C:C	C:C	T:T	A:A	G:G	A:A	T:C	C:C	A:A	A:A	T:T	A:A	T:T	G:G	G:G	G:G	T:T	C:C	G:C	?	T:T	C:C	G:G	T:T	G:G	G:G	T:T	?	A:A	C:C	T:T	A:A
24	Portela	8174	?	T:T	G:G	A:A	T:T	A:A	A:A	?	T:G	A:A	T:C	A:A	C:C	A:A	T:T	C:C	C:C	?	A:A	G:G	A:A	T:C	C:C	C:C	A:A	T:T	?	T:T	G:G	G:A	G:G	T:T	?	?	G:G	T:T	?	G:G	T:T	G:G	G:G	T:T	G:G	A:A	C:C	T:T	?
24	Portela	8175	T:T	T:T	G:G	A:A	T:T	A:A	T:A	C:C	T:T	A:A	C:C	A:A	C:C	A:A	T:T	C:C	C:C	T:T	A:A	G:G	A:A	T:T	C:C	C:C	A:A	T:T	A:A	?	G:G	G:A	G:G	T:T	C:C	C:C	G:A	T:T	T:T	G:G	T:T	G:G	G:G	T:T	G:G	A:A	C:C	T:T	A:A
24	Portela	8176	T:T	T:T	G:G	A:A	T:T	A:A	A:A	C:C	T:G	?	T:C	A:A	C:C	A:A	T:T	C:C	C:C	T:T	A:A	G:G	A:A	T:C	C:C	?	A:A	T:T	A:A	T:T	G:G	A:A	G:G	T:T	C:C	C:C	G:G	T:T	T:C	G:G	T:T	G:G	G:G	T:T	?	A:A	C:C	T:T	A:A
25	Chãos	8182	T:T	T:T	G:G	A:A	T:T	A:A	A:A	C:C	T:T	A:A	?	A:A	C:C	A:A	T:T	?	C:C	T:T	?	G:G	A:A	T:T	C:C	C:C	A:A	T:T	A:A	T:T	G:G	?	G:G	T:T	C:C	C:C	G:A	T:T	T:C	G:G	T:T	G:G	G:G	T:T	G:G	A:A	C:C	T:T	A:A
25	Chãos	8183	T:T	T:T	G:G	A:A	T:T	A:A	T:T	C:C	G:G	A:A	C:C	A:A	C:C	A:A	T:T	C:C	?	T:T	A:A	G:G	A:A	T:T	C:C	C:A	A:A	T:T	A:A	T:T	G:G	G:A	G:G	T:T	C:C	C:C	A:A	T:T	T:T	G:G	T:T	G:G	G:G	T:T	G:A	A:A	C:C	T:T	A:A
25	Chãos	8184	T:T	T:T	G:G	A:A	T:T	A:A	A:A	C:C	T:T	A:A	C:C	A:A	C:C	A:A	T:T	C:C	C:C	T:T	A:A	G:G	A:A	T:T	C:C	C:A	A:A	T:T	A:A	T:T	G:G	G:G	G:C	T:T	C:C	C:C	G:A	T:T	T:C	G:G	T:T	G:G	G:G	T:T	G:A	A:A	C:C	T:T	A:A
25	Chãos	8185	T:T	T:T	G:G	A:A	T:T	A:A	A:A	C:C	T:T	A:A	C:C	A:A	C:C	A:A	T:T	C:C	C:C	T:T	A:A	G:G	A:A	T:T	C:C	C:C	A:A	T:T	A:A	T:T	G:G	G:A	G:C	T:T	C:C	C:C	G:G	T:T	T:T	G:G	?	G:G	G:G	T:T	G:A	A:A	C:C	T:T	A:A
25	Chãos	8186	T:T	T:T	G:G	A:A	T:T	A:A	T:A	C:C	T:T	A:A	C:C	A:A	C:C	A:A	T:T	C:C	C:C	T:T	A:A	G:G	A:A	T:C	C:C	C:A	A:A	T:T	A:A	T:T	G:G	G:A	G:G	T:T	C:C	C:C	G:A	T:T	T:T	G:G	T:T	G:G	G:G	T:T	G:A	A:A	C:C	T:T	A:A
25	Chãos	8187	T:T	T:T	G:G	A:A	T:T	A:A	T:T	C:C	T:T	A:A	C:C	A:A	C:C	A:A	T:T	C:C	C:C	T:T	A:A	G:G	A:A	T:T	C:C	C:A	A:A	T:T	A:A	T:T	G:G	G:A	G:G	T:T	C:C	C:C	G:G	T:T	T:C	G:G	T:T	G:G	G:G	T:T	G:G	A:A	C:C	T:T	A:A
25	Chãos	8188	T:T	T:T	G:G	A:A	T:T	A:A	?	C:C	T:T	A:A	C:C	A:A	C:C	A:A	T:T	C:C	C:C	T:T	A:A	G:G	A:A	T:T	C:C	A:A	A:A	T:T	G:A	T:T	G:G	?	G:G	T:T	C:C	G:C	G:A	T:T	T:C	G:G	T:T	G:G	G:G	T:T	G:G	A:A	C:C	T:T	A:A
25	Chãos	8189	T:T	T:T	G:G	A:A	T:T	A:A	T:A	C:C	T:G	A:A	C:C	A:A	C:C	A:A	T:T	C:C	C:C	T:T	A:A	G:G	A:A	T:T	C:C	C:A	A:A	T:T	G:A	T:T	G:G	G:A	G:G	T:T	C:C	C:C	G:A	T:T	T:C	G:G	T:T	G:G	G:G	T:T	G:G	A:A	C:C	T:T	A:A
25	Chãos	8190	T:T	T:T	G:G	A:A	T:T	A:A	A:A	C:C	G:G	?	C:C	A:A	C:C	A:A	T:T	C:C	C:C	T:T	A:A	G:G	A:A	T:C	C:C	C:A	A:A	T:T	A:A	T:T	G:G	?	G:G	T:T	C:C	C:C	G:A	T:T	T:C	G:G	T:T	G:G	G:G	T:T	G:A	A:A	C:C	T:T	A:A
25	Chãos	8191	T:T	T:T	G:G	A:A	T:T	A:A	T:A	C:C	T:G	A:A	C:C	A:A	C:C	A:A	T:T	C:C	C:C	?	A:A	G:G	A:A	T:C	C:C	A:A	A:A	T:T	G:A	T:T	G:G	G:A	G:G	T:T	C:C	C:C	G:A	T:T	T:C	G:G	T:T	G:G	G:G	T:T	G:A	A:A	C:C	T:T	A:A
25	Chãos	8192	T:T	T:T	G:G	A:A	T:T	A:A	T:A	C:C	T:G	A:A	C:C	A:A	C:C	A:A	T:T	C:C	C:C	T:T	A:A	?	A:A	T:T	C:C	C:A	A:A	T:T	A:A	T:T	G:G	G:A	G:G	T:T	C:C	C:C	G:A	T:T	T:C	G:G	T:T	G:G	G:G	T:T	G:G	A:A	C:C	T:T	A:A
25	Chãos	8193	T:T	T:T	G:G	A:A	T:T	A:A	T:A	C:C	T:G	A:A	C:C	A:A	C:C	A:A	T:T	C:C	C:C	T:T	A:A	G:G	A:A	T:T	C:C	C:A	A:A	T:T	G:A	?	G:G	G:A	G:G	T:T	C:C	C:C	G:G	T:T	T:C	G:G	T:T	G:G	G:G	T:T	G:G	A:A	C:C	?	A:A
25	Chãos	8194	T:T	T:T	G:G	A:A	T:T	A:A	T:A	C:C	T:T	A:A	C:C	A:A	C:C	A:A	T:T	C:C	C:C	?	A:A	G:G	A:A	T:T	C:C	C:A	A:A	T:T	G:A	T:T	G:G	G:A	G:G	T:T	C:C	C:C	G:G	T:T	T:C	G:G	T:T	G:G	G:G	T:T	G:G	A:A	C:C	T:T	A:A
25	Chãos	8195	T:T	T:T	G:G	A:A	T:T	A:A	A:A	C:C	T:T	A:A	?	A:A	C:C	A:A	T:T	?	C:C	T:T	A:A	G:G	A:A	T:T	C:C	A:A	A:A	T:T	A:A	T:T	G:G	G:A	G:G	T:T	C:C	C:C	A:A	T:T	T:T	G:G	T:T	G:G	G:G	T:T	G:G	A:A	C:C	T:T	A:A
25	Chãos	8196	T:T	T:T	G:G	A:A	T:T	A:A	T:A	C:C	T:T	A:A	C:C	A:A	C:C	A:A	T:T	C:C	C:C	T:T	A:A	G:G	A:A	T:T	C:C	C:C	A:A	T:T	A:A	T:T	G:G	?	G:G	T:T	C:C	C:C	G:A	T:T	T:C	G:G	T:T	G:G	G:G	T:T	G:A	A:A	C:C	T:T	A:A
26	Sobral de Monte Agraço	8202	T:T	T:T	G:G	A:A	T:T	A:A	T:T	C:C	T:G	A:A	C:C	A:A	C:C	A:A	T:T	C:C	C:C	?	A:A	G:G	A:A	T:C	C:C	C:C	A:A	T:T	A:A	T:T	G:G	G:A	G:G	T:T	C:C	C:C	G:G	T:T	T:C	G:G	T:T	G:G	G:G	T:T	G:G	A:A	C:C	T:T	A:A
26	Sobral de Monte Agraço	8203	T:T	T:T	G:G	A:A	T:T	A:A	T:A	C:C	?	A:A	C:C	A:A	C:C	?	T:T	C:C	C:C	T:T	?	G:G	A:A	T:T	C:C	C:A	A:A	?	A:A	T:T	G:G	?	G:G	T:T	C:C	G:C	?	T:T	T:C	G:G	T:T	G:G	G:G	T:T	G:A	A:A	C:C	T:T	A:A
26	Sobral de Monte Agraço	8204	T:T	T:T	G:G	A:A	T:T	A:A	A:A	C:C	T:G	A:A	C:C	A:A	C:C	A:A	T:T	C:C	C:C	T:T	A:A	G:G	A:A	T:T	C:C	C:A	A:A	T:T	A:A	T:T	G:G	A:A	G:G	T:T	C:C	C:C	G:G	T:T	C:C	G:G	T:T	G:G	G:G	T:T	G:G	A:A	C:C	T:T	A:A
26	Sobral de Monte Agraço	8205	T:T	T:T	G:G	A:A	T:T	A:A	T:T	C:C	G:G	A:A	C:C	A:A	C:C	A:A	T:T	C:C	C:C	T:T	A:A	G:G	A:A	T:C	C:C	C:A	A:A	T:T	A:A	T:T	G:G	A:A	G:G	T:T	C:C	C:C	G:G	T:T	C:C	G:G	T:T	G:G	G:G	T:T	G:G	A:A	C:C	T:T	A:A
26	Sobral de Monte Agraço	8206	T:T	T:T	G:G	A:A	T:T	A:A	T:T	C:C	T:T	A:A	T:C	A:A	C:C	A:A	T:T	C:C	C:C	T:T	A:A	G:G	A:A	T:T	C:C	C:C	A:A	T:C	G:A	T:T	G:G	G:A	G:G	T:T	C:C	G:C	G:A	T:T	T:T	G:G	T:T	G:G	G:G	T:T	G:A	A:A	C:C	T:T	A:A
26	Sobral de Monte Agraço	8207	T:T	T:T	G:G	A:A	T:T	A:A	T:A	C:C	T:T	A:A	T:C	A:A	C:C	A:A	T:T	C:C	C:C	T:T	A:A	G:G	A:A	T:T	C:C	A:A	A:A	T:T	G:A	?	G:G	G:A	G:G	T:T	C:C	G:C	G:G	T:T	T:T	G:G	T:T	G:G	G:G	T:T	G:G	A:A	C:C	T:T	A:A
26	Sobral de Monte Agraço	8208	T:T	T:T	G:G	A:A	T:T	A:A	A:A	C:C	T:T	A:A	C:C	A:A	C:C	A:A	T:T	C:C	C:C	T:T	A:A	G:G	A:A	T:T	C:C	C:C	A:A	T:T	A:A	?	G:G	A:A	G:G	T:T	C:C	G:C	G:G	T:T	T:C	G:G	T:T	G:G	G:G	T:T	G:G	A:A	C:C	T:T	A:A
26	Sobral de Monte Agraço	8209	T:T	T:T	G:G	A:A	?	A:A	T:A	C:C	T:G	A:A	C:C	A:A	C:C	A:A	T:T	C:C	C:C	T:T	A:A	G:G	A:A	T:C	C:C	C:A	A:A	T:T	G:A	T:T	G:G	G:A	G:G	T:T	C:C	C:C	A:A	T:T	T:T	G:G	T:T	G:G	G:G	T:T	G:G	A:A	C:C	T:T	A:A
26	Sobral de Monte Agraço	8210	T:T	T:T	G:G	A:A	T:T	A:A	?	C:C	T:T	A:A	T:C	A:A	C:C	A:A	T:T	?	C:C	T:T	A:A	G:G	A:A	T:T	C:C	C:A	A:A	T:T	A:A	T:T	G:G	G:A	G:G	T:T	C:C	C:C	A:A	T:T	T:C	G:G	T:T	G:G	G:G	T:T	G:G	A:A	C:C	T:T	A:A
26	Sobral de Monte Agraço	8211	T:T	T:T	G:G	A:A	T:T	A:A	T:T	C:C	T:G	A:A	C:C	A:A	C:C	A:A	T:T	C:C	C:C	T:T	A:A	G:G	A:A	C:C	C:C	C:C	A:A	T:T	G:A	T:T	G:G	G:A	G:G	T:T	C:C	C:C	G:A	T:T	T:C	G:G	T:T	G:G	G:G	T:T	G:A	A:A	C:C	T:T	A:A
26	Sobral de Monte Agraço	8212	T:T	T:T	G:G	A:A	T:T	A:A	A:A	C:C	T:T	A:A	C:C	A:A	C:C	A:A	T:T	C:C	C:C	T:T	A:A	G:G	A:A	T:T	C:C	C:A	A:A	T:T	A:A	T:T	G:G	G:A	G:G	T:T	C:C	C:C	G:A	T:T	T:C	G:G	T:T	G:G	G:G	T:T	G:G	A:A	C:C	T:T	A:A
26	Sobral de Monte Agraço	8213	T:T	T:T	G:G	A:A	T:T	A:A	T:A	C:C	T:T	A:A	T:C	A:A	C:C	A:A	T:T	C:C	C:C	T:T	A:A	G:G	A:A	?	C:C	A:A	A:A	T:T	G:A	T:T	G:G	G:A	G:G	T:T	C:C	G:C	G:G	T:T	T:T	G:G	T:T	G:G	G:G	T:T	G:G	A:A	C:C	T:T	A:A
26	Sobral de Monte Agraço	8214	T:T	T:T	G:G	A:A	T:T	A:A	A:A	C:C	T:T	A:A	T:C	A:A	C:C	A:A	T:T	C:C	C:C	T:T	A:A	G:G	A:A	T:C	C:C	A:A	A:A	T:T	A:A	T:T	G:G	G:A	G:G	T:T	C:C	C:C	G:A	T:T	T:C	G:G	T:T	G:G	G:G	T:T	G:G	A:A	C:C	T:T	A:A
26	Sobral de Monte Agraço	8215	T:T	T:T	G:G	A:A	T:T	A:A	T:T	C:C	T:G	A:A	T:C	A:A	C:C	A:A	T:T	C:C	C:C	T:T	A:A	G:G	A:A	T:C	C:C	C:C	A:A	T:T	A:A	T:T	G:G	G:A	G:G	T:T	C:C	G:C	G:G	T:T	T:T	G:G	T:T	G:G	G:G	T:T	G:G	A:A	C:C	T:T	A:A
27	Catém	8216	T:T	T:T	G:G	A:A	T:T	A:A	T:A	C:C	T:T	A:A	C:C	A:A	C:C	A:A	T:T	C:C	C:C	T:T	A:A	G:G	A:A	T:T	C:C	A:A	A:A	T:T	G:G	T:T	G:G	G:G	G:G	T:T	?	C:C	A:A	T:T	T:C	G:G	T:T	G:G	G:G	T:T	G:A	A:A	C:C	T:T	A:A
27	Catém	8217	T:T	T:T	G:G	A:A	T:T	A:A	?	C:C	T:T	A:A	C:C	A:A	C:C	A:A	T:T	C:C	C:C	T:T	A:A	G:G	A:A	T:T	C:C	A:A	A:A	T:T	G:G	T:T	G:G	G:G	G:G	T:T	C:C	C:C	A:A	T:T	T:T	G:G	T:T	G:G	G:G	T:T	G:A	A:A	C:C	T:T	A:A
27	Catém	8218	T:T	T:T	G:G	A:A	T:T	A:A	A:A	C:C	T:T	A:A	C:C	A:A	C:C	A:A	T:T	C:C	C:C	T:T	A:A	G:G	A:A	T:T	C:C	A:A	A:A	T:T	G:A	T:T	G:G	G:G	G:G	T:T	C:C	C:C	?	T:T	T:T	G:G	T:T	G:G	G:G	T:T	A:A	A:A	C:C	T:T	A:A
27	Catém	8219	T:T	T:T	G:G	A:A	T:T	A:A	T:A	C:C	T:T	A:A	C:C	A:A	?	A:A	T:T	C:C	C:C	T:T	A:A	G:G	A:A	T:T	C:C	A:A	A:A	T:T	G:G	T:T	G:G	G:G	G:G	T:T	C:C	C:C	A:A	T:T	T:C	G:G	T:T	G:G	G:G	T:T	G:A	A:A	C:C	T:T	A:A
27	Catém	8220	T:T	T:T	G:G	A:A	T:T	A:A	A:A	C:C	T:T	A:A	C:C	A:A	C:C	A:A	T:T	C:C	C:C	T:T	A:A	G:G	A:A	T:T	C:C	?	A:A	T:T	G:G	T:T	G:G	G:G	G:G	T:T	C:C	C:C	A:A	T:T	T:T	G:G	T:T	G:G	G:G	T:T	G:A	A:A	C:C	T:T	A:A
27	Catém	8221	T:T	T:T	G:G	A:A	T:T	A:A	A:A	C:C	T:T	A:A	C:C	A:A	C:C	A:A	T:T	C:C	C:C	T:T	A:A	G:G	A:A	T:T	C:C	A:A	A:A	T:T	G:G	T:T	G:G	G:G	G:G	T:T	C:C	C:C	A:A	T:T	T:T	G:G	T:T	G:G	G:G	T:T	G:G	A:A	C:C	T:T	A:A
27	Catém	8222	T:T	T:T	G:G	A:A	T:T	A:A	?	C:C	T:T	A:A	C:C	A:A	C:C	A:A	T:T	C:C	C:C	T:T	A:A	G:G	A:A	T:T	C:C	C:A	A:A	T:T	G:A	T:T	G:G	G:G	G:G	T:T	C:C	C:C	G:A	T:T	T:C	G:G	T:T	G:G	G:G	T:T	G:G	A:A	C:C	T:T	A:A
27	Catém	8223	T:T	T:T	G:G	A:A	T:T	A:A	A:A	C:C	?	A:A	C:C	A:A	C:C	A:A	T:T	C:C	?	T:T	A:A	G:G	A:A	T:T	C:C	C:A	A:A	T:T	A:A	T:T	G:G	G:G	G:G	T:T	C:C	C:C	A:A	T:T	T:T	G:G	T:T	G:G	G:G	T:T	A:A	A:A	C:C	T:T	A:A
27	Catém	8224	T:T	T:T	G:G	A:A	T:T	A:A	T:A	C:C	T:T	A:A	C:C	A:A	C:C	A:A	T:T	C:C	C:C	T:T	A:A	G:G	A:A	T:T	C:C	A:A	A:A	T:T	A:A	T:T	G:G	G:G	G:G	T:T	C:C	C:C	A:A	T:T	T:C	G:G	T:T	?	G:G	T:T	G:A	A:A	C:C	T:T	A:A
27	Catém	8225	T:T	T:T	G:G	A:A	T:T	A:A	A:A	C:C	T:T	A:A	C:C	A:A	C:C	A:A	T:T	C:C	C:C	T:T	A:A	G:G	A:A	T:T	C:C	A:A	A:A	T:T	G:A	T:T	G:G	G:G	G:G	T:T	C:C	C:C	A:A	T:T	T:T	G:G	T:T	G:G	G:G	T:T	G:A	A:A	C:C	T:T	A:A
28	Cercal	8226	T:T	T:T	G:G	A:A	T:T	A:A	T:T	C:C	T:T	A:A	C:C	A:A	C:C	A:A	T:T	C:C	C:C	T:T	A:A	G:G	A:A	T:T	C:C	C:A	A:A	T:T	A:A	T:T	G:G	G:A	G:C	T:T	C:C	C:C	G:G	T:T	T:C	G:G	T:T	G:G	G:G	T:T	G:A	A:A	C:C	T:T	A:A
28	Cercal	8227	T:T	T:T	G:G	A:A	T:T	A:A	T:A	C:C	T:G	A:A	C:C	A:A	C:C	A:A	T:T	C:C	C:C	T:T	A:A	G:G	A:A	T:C	C:C	A:A	A:A	T:T	G:A	T:T	G:G	G:G	G:G	T:T	C:C	C:C	?	T:T	T:C	G:G	T:T	G:G	G:G	T:T	G:A	A:A	C:C	T:T	A:A
28	Cercal	8228	T:T	T:T	G:G	A:A	T:T	A:A	A:A	C:C	T:T	A:A	C:C	A:A	C:C	A:A	T:T	C:C	C:C	T:T	A:A	G:G	A:A	C:C	C:C	A:A	A:A	T:T	G:A	T:T	G:G	G:A	G:G	T:T	C:C	C:C	G:A	T:T	T:C	G:G	T:T	G:G	?	T:T	A:A	A:A	C:C	T:T	A:A
28	Cercal	8229	T:T	T:T	G:G	A:A	T:T	A:A	T:T	C:C	T:G	A:A	C:C	A:A	C:C	A:A	T:T	C:C	C:C	T:T	A:A	G:G	A:A	T:T	C:C	A:A	A:A	T:T	A:A	T:T	G:G	G:A	G:G	T:T	C:C	C:C	G:A	T:T	T:C	G:G	T:T	G:G	G:G	T:T	G:G	A:A	C:C	T:T	A:A
28	Cercal	8230	T:T	T:T	G:G	A:A	T:T	A:A	T:A	C:C	T:G	A:A	C:C	A:A	C:C	A:A	T:T	C:C	C:C	T:T	A:A	G:G	A:A	T:T	C:C	C:A	A:A	T:T	A:A	T:T	G:G	G:G	G:G	T:T	C:C	C:C	G:A	T:T	T:C	G:G	T:T	G:G	G:G	T:T	G:A	A:A	C:C	T:T	A:A
28	Cercal	8231	T:T	T:T	G:G	A:A	T:T	A:A	A:A	C:C	T:T	A:A	C:C	A:A	C:C	A:A	T:T	C:C	C:C	T:T	A:A	G:G	A:A	T:C	C:C	C:A	A:A	T:T	A:A	T:T	G:G	G:G	G:G	T:T	C:C	G:G	A:A	T:T	T:T	G:G	T:T	G:G	G:G	T:T	G:G	A:A	C:C	T:T	A:A
28	Cercal	8232	T:T	T:T	G:G	A:A	T:T	A:A	T:T	C:C	G:G	A:A	C:C	A:A	C:C	A:A	T:T	C:C	C:C	T:T	A:A	G:G	A:A	T:T	C:C	A:A	A:A	T:T	G:A	T:T	G:G	G:A	G:G	T:T	C:C	C:C	A:A	T:T	T:C	G:G	T:T	G:G	G:G	T:T	G:G	A:A	C:C	T:T	A:A
28	Cercal	8233	T:T	T:T	G:G	A:A	T:T	A:A	T:T	C:C	T:T	A:A	C:C	A:A	C:C	A:A	T:T	C:C	C:C	T:T	A:A	G:G	A:A	T:T	C:C	A:A	A:A	T:T	G:A	T:T	G:G	A:A	G:G	T:T	C:C	G:G	G:A	T:T	T:T	G:G	T:T	G:G	G:G	T:T	G:A	A:A	C:C	T:T	A:A
28	Cercal	8234	T:T	T:T	G:G	A:A	T:T	A:A	T:A	C:C	T:T	A:A	C:C	A:A	C:C	A:A	T:T	C:C	C:C	T:T	A:A	G:G	A:A	T:T	C:C	A:A	A:A	T:T	A:A	T:T	G:G	G:G	G:G	T:T	C:C	C:C	G:G	T:T	T:C	G:G	T:T	G:G	G:G	T:T	G:A	A:A	C:C	T:T	A:A
28	Cercal	8235	T:T	T:T	G:G	A:A	T:T	A:A	A:A	C:C	T:T	A:A	C:C	A:A	C:C	A:A	T:T	C:C	C:C	T:T	A:A	G:G	A:A	T:C	C:C	A:A	A:A	T:T	A:A	T:T	G:G	G:G	G:G	T:T	C:C	C:C	?	T:T	T:T	G:G	T:T	G:G	G:G	T:T	G:A	A:A	C:C	T:T	A:A
28	Cercal	8236	T:T	T:T	G:G	A:A	T:T	A:A	T:A	C:C	T:G	A:A	T:T	A:A	C:C	?	T:T	C:C	C:C	T:T	A:A	G:G	A:A	T:T	C:C	A:A	A:A	T:T	A:A	T:T	G:G	G:A	G:G	T:T	C:C	C:C	G:A	T:T	T:T	G:G	T:T	G:G	G:G	T:T	G:A	A:A	C:C	T:T	A:A
28	Cercal	8237	T:T	T:T	G:G	A:A	T:T	A:A	T:T	C:C	T:T	A:A	C:C	A:A	C:C	A:A	T:T	C:C	C:C	T:T	A:A	G:G	A:A	T:C	C:C	C:C	A:A	T:T	A:A	T:T	G:G	G:G	G:C	T:T	C:C	G:G	A:A	T:T	T:T	G:G	T:T	G:G	G:G	T:T	G:A	A:A	C:C	T:T	A:A
28	Cercal	8238	T:T	T:T	G:G	A:A	T:T	A:A	T:T	C:C	G:G	A:A	?	A:A	C:C	A:A	T:T	C:C	C:C	T:T	A:A	G:G	A:A	T:C	C:C	A:A	A:A	T:T	A:A	T:T	G:G	G:A	G:G	T:T	C:C	C:C	A:A	T:T	T:C	G:G	T:T	G:G	G:G	T:T	G:G	A:A	C:C	T:T	A:A
28	Cercal	8239	T:T	T:T	G:G	A:A	T:T	A:A	T:T	C:C	T:T	A:A	C:C	A:A	C:C	A:A	T:T	C:C	C:C	T:T	A:A	G:G	A:A	T:C	C:C	A:A	A:A	T:T	A:A	T:T	G:G	G:G	G:G	T:T	C:C	C:C	G:A	T:T	C:C	G:G	T:T	G:G	G:G	T:T	G:A	A:A	C:C	T:T	A:A
28	Cercal	8240	T:T	T:T	G:G	A:A	T:T	A:A	T:T	C:C	T:G	A:A	C:C	A:A	C:C	A:A	T:T	C:C	C:C	T:T	A:A	G:G	A:A	T:C	C:C	C:A	A:A	T:T	A:A	T:T	G:G	G:A	G:G	T:T	C:C	G:C	G:G	T:T	T:C	G:G	T:T	G:G	G:G	T:T	G:G	A:A	C:C	T:T	A:A
29	Valongo	8246	T:T	T:T	G:G	A:A	T:T	A:A	?	C:C	T:T	A:A	C:C	A:A	C:C	A:A	T:T	C:C	C:C	T:T	A:A	G:G	A:A	T:T	C:C	C:A	A:A	T:T	G:A	T:T	G:G	G:G	G:G	T:T	C:C	C:C	A:A	T:T	T:T	G:G	T:T	G:G	G:G	T:T	G:A	A:A	C:C	T:T	A:A
29	Valongo	8247	T:T	T:T	G:G	A:A	T:T	A:A	T:T	C:C	T:T	A:A	C:C	A:A	C:C	A:A	T:T	C:C	C:C	T:T	A:A	G:G	A:A	T:T	C:C	?	A:A	T:T	A:A	T:T	G:G	G:G	G:C	T:T	C:C	C:C	A:A	T:T	T:C	G:G	T:T	G:G	G:G	T:T	?	A:A	C:C	T:T	A:A
29	Valongo	8248	T:T	T:T	G:G	A:A	T:T	A:A	T:T	C:C	T:T	A:A	C:C	A:A	C:C	A:A	T:T	C:C	C:C	T:T	A:A	G:G	A:A	T:C	C:C	A:A	A:A	T:T	A:A	T:T	G:G	G:G	C:C	T:T	C:C	G:C	G:A	T:T	T:C	G:G	T:T	G:G	G:G	T:T	G:G	A:A	C:C	T:T	A:A
29	Valongo	8249	T:T	T:T	G:G	A:A	T:T	A:A	T:A	C:C	T:T	A:A	C:C	A:A	C:C	A:A	T:T	C:C	C:C	T:T	A:A	G:G	A:A	T:T	C:C	A:A	A:A	T:T	A:A	T:T	G:G	G:G	G:G	T:T	C:C	G:C	G:A	T:T	T:C	G:G	T:T	G:G	G:G	T:T	G:G	A:A	C:C	T:T	A:A
29	Valongo	8250	T:T	T:T	G:G	A:A	T:T	A:A	T:T	C:C	?	A:A	C:C	A:A	C:C	A:A	T:T	C:C	C:C	T:T	A:A	G:G	A:A	T:C	C:C	A:A	A:A	T:T	A:A	T:T	G:G	G:G	G:G	T:T	C:C	G:G	?	T:T	T:C	G:G	T:T	G:G	G:G	T:T	G:A	A:A	C:C	T:T	A:A
29	Valongo	8251	T:T	T:T	G:G	A:A	T:T	A:A	?	C:C	T:T	A:A	C:C	A:A	C:C	A:A	T:T	C:C	C:C	T:T	A:A	G:G	A:A	T:C	C:C	A:A	A:A	T:T	A:A	T:T	G:G	G:G	G:G	T:T	C:C	C:C	A:A	T:T	T:C	G:G	T:T	G:G	G:G	T:T	G:G	A:A	C:C	T:T	A:A
29	Valongo	8252	T:T	T:T	G:G	A:A	T:T	A:A	T:T	C:C	T:T	A:A	C:C	A:A	C:C	A:A	T:T	C:C	C:C	T:T	A:A	G:G	A:A	T:T	C:C	C:A	A:A	T:T	G:A	T:T	G:G	G:G	G:C	T:T	C:C	G:C	G:A	T:T	T:T	G:G	T:T	G:G	G:G	T:T	A:A	A:A	C:C	T:T	A:A
29	Valongo	8253	T:T	T:T	G:G	A:A	T:T	A:A	T:T	C:C	T:T	A:A	C:C	A:A	C:C	A:A	T:T	C:C	C:C	T:T	A:A	G:G	A:A	T:T	C:C	?	A:A	T:T	A:A	T:T	G:G	G:G	G:G	T:T	C:C	C:C	G:A	T:T	T:C	G:G	T:T	G:G	G:G	T:T	G:G	A:A	C:C	T:T	A:A
29	Valongo	8254	T:T	T:T	G:G	A:A	T:T	A:A	A:A	C:C	T:T	A:A	C:C	A:A	C:C	A:A	T:T	C:C	C:C	T:T	A:A	G:G	A:A	T:T	C:C	A:A	A:A	T:T	G:A	T:T	G:G	G:G	G:C	T:T	C:C	C:C	A:A	T:T	T:T	G:G	T:T	G:G	G:G	T:T	?	A:A	C:C	T:T	A:A
29	Valongo	8255	T:T	T:T	G:G	A:A	T:T	A:A	T:T	C:C	T:T	A:A	C:C	A:A	C:C	A:A	T:T	C:C	C:C	T:T	A:A	G:G	A:A	T:T	C:C	A:A	A:A	T:T	A:A	T:T	G:G	G:G	G:G	T:T	C:C	C:C	G:A	T:T	T:C	G:G	T:T	G:G	G:G	T:T	G:G	A:A	C:C	T:T	A:A
29	Valongo	8256	T:T	T:T	G:G	A:A	T:T	A:A	T:T	C:C	T:T	A:A	C:C	A:A	C:C	A:A	T:T	C:C	C:C	T:T	A:A	G:G	A:A	T:T	C:C	A:A	A:A	T:T	A:A	T:T	G:G	G:G	G:C	T:T	C:C	C:C	A:A	T:T	T:T	G:G	T:T	G:G	G:G	T:T	G:G	A:A	C:C	T:T	A:A
29	Valongo	8257	T:T	T:T	G:G	A:A	T:T	A:A	T:T	C:C	T:G	A:A	C:C	A:A	C:C	A:A	T:T	C:C	C:C	T:T	A:A	G:G	A:A	T:T	C:C	?	A:A	T:T	A:A	T:T	G:G	G:G	G:G	T:T	C:C	G:C	A:A	T:T	C:C	G:G	T:T	G:G	G:G	T:T	G:A	A:A	C:C	T:T	A:A
29	Valongo	8258	T:T	T:T	G:G	A:A	T:T	A:A	?	C:C	T:G	A:A	C:C	A:A	C:C	A:A	T:T	C:C	C:C	T:T	A:A	G:G	A:A	T:T	C:C	A:A	A:A	T:T	G:A	T:T	G:G	G:G	G:C	T:T	C:C	G:G	G:A	T:T	T:C	G:G	T:T	G:G	G:G	T:T	G:G	A:A	C:C	T:T	A:A
29	Valongo	8259	T:T	T:T	G:G	A:A	T:T	A:A	T:T	C:C	T:T	A:A	C:C	A:A	C:C	A:A	T:T	C:C	C:C	T:T	A:A	G:G	A:A	T:T	C:C	A:A	A:A	T:T	A:A	T:T	G:G	G:G	G:G	T:T	?	C:C	G:A	T:T	T:T	G:G	T:T	G:G	G:G	T:T	G:G	A:A	C:C	T:T	A:A
29	Valongo	8260	T:T	T:T	G:G	A:A	T:T	A:A	T:A	C:C	T:T	A:A	C:C	A:A	C:C	A:A	T:T	C:C	C:C	T:T	A:A	G:G	A:A	T:T	C:C	A:A	A:A	T:T	A:A	T:T	G:G	G:G	G:G	T:T	C:C	C:C	G:A	T:T	T:C	G:G	T:T	G:G	G:G	T:T	G:G	A:A	C:C	T:T	A:A
30	Vila Verde dos Francos	8262	T:T	T:T	G:G	A:A	T:T	A:A	T:A	C:C	T:T	A:A	C:C	A:A	C:C	A:A	T:T	C:C	C:C	T:T	A:A	G:G	A:A	T:C	C:C	A:A	A:A	T:T	G:G	T:T	G:G	A:A	G:G	T:T	C:C	C:C	A:A	T:T	T:C	G:G	T:T	G:G	G:G	T:T	G:A	A:A	C:C	T:T	A:A
30	Vila Verde dos Francos	8263	T:T	T:T	G:G	A:A	T:T	A:A	A:A	C:C	T:T	A:A	C:C	A:A	C:C	A:A	T:T	C:C	C:C	T:T	A:A	G:G	A:A	T:T	C:C	A:A	A:A	T:T	A:A	T:T	G:G	G:G	G:G	T:T	C:C	G:C	?	T:T	C:C	G:G	T:T	G:G	G:G	T:T	G:G	A:A	C:C	T:T	A:A
30	Vila Verde dos Francos	8264	T:T	T:T	G:G	A:A	T:T	A:A	T:T	C:C	G:G	A:A	T:C	A:A	C:C	A:A	T:T	C:C	C:C	T:T	A:A	G:G	A:A	T:T	C:C	C:C	A:A	T:T	G:A	T:T	G:G	G:A	G:C	T:T	C:C	C:C	G:A	T:T	T:C	G:G	T:T	G:G	G:G	T:T	G:A	A:A	C:C	T:T	A:A
30	Vila Verde dos Francos	8265	T:T	T:T	G:G	A:A	T:T	A:A	T:A	C:C	T:T	A:A	C:C	A:A	C:C	A:A	T:T	C:C	C:C	T:T	A:A	G:G	A:A	T:T	C:C	C:C	A:A	T:T	G:A	T:T	G:G	A:A	G:G	T:T	C:C	G:C	G:G	T:T	C:C	G:G	T:T	G:G	G:G	T:T	G:A	A:A	C:C	T:T	A:A
30	Vila Verde dos Francos	8266	T:T	T:T	G:G	A:A	T:T	A:A	T:T	C:C	T:G	A:A	C:C	A:A	C:C	A:A	T:T	C:C	C:C	T:T	A:A	G:G	A:A	T:C	C:C	C:A	A:A	T:T	A:A	T:T	G:G	G:G	G:G	T:T	C:C	C:C	A:A	T:T	T:C	G:G	T:T	G:G	G:G	T:T	G:G	A:A	C:C	T:T	A:A
31	Pinhôa	8267	T:T	T:T	G:G	A:A	T:T	A:A	T:A	C:C	T:T	A:A	C:C	A:A	C:C	A:A	T:T	C:C	C:C	T:T	A:A	G:G	A:A	T:T	C:C	A:A	A:A	T:T	G:A	T:T	G:G	G:G	G:C	T:T	C:C	G:C	A:A	T:T	T:C	G:G	T:T	G:G	G:G	T:T	A:A	A:A	C:C	T:T	A:A
31	Pinhôa	8268	T:T	T:T	G:G	A:A	T:T	A:A	T:T	C:C	T:G	A:A	C:C	A:A	C:C	A:A	T:T	C:C	C:C	T:T	A:A	G:G	A:A	T:C	C:C	A:A	A:A	T:T	A:A	T:T	G:G	G:G	C:C	T:T	C:C	C:C	G:A	T:T	T:C	G:G	T:T	G:G	G:G	T:T	G:A	A:A	C:C	T:T	A:A
31	Pinhôa	8269	T:T	T:T	G:G	A:A	T:T	A:A	T:T	C:C	T:T	A:A	C:C	A:A	C:C	A:A	T:T	C:C	C:C	T:T	A:A	G:G	A:A	T:T	C:C	A:A	A:A	T:T	G:A	T:T	G:G	G:G	G:G	T:T	C:C	C:C	G:A	T:T	T:T	G:G	T:T	G:G	G:G	T:T	G:A	A:A	C:C	T:T	A:A
31	Pinhôa	8270	T:T	T:T	G:G	A:A	?	A:A	T:T	C:C	T:G	A:A	C:C	A:A	C:C	A:A	T:T	C:C	C:C	T:T	A:A	G:G	A:A	T:C	C:C	?	A:A	T:T	A:A	T:T	G:G	G:G	G:C	T:T	C:C	C:C	G:A	T:T	T:T	G:G	T:T	G:G	G:G	T:T	G:A	A:A	C:C	T:T	A:A
31	Pinhôa	8271	T:T	T:T	G:G	A:A	T:T	A:A	T:A	C:C	T:T	A:A	C:C	A:A	C:C	A:A	T:T	C:C	C:C	T:T	A:A	G:G	A:A	T:T	C:C	A:A	A:A	T:T	A:A	T:T	G:G	G:G	G:C	T:T	C:C	G:C	G:A	T:T	T:T	G:G	T:T	G:G	G:G	T:T	G:G	A:A	C:C	T:T	A:A
31	Pinhôa	8272	T:T	T:T	G:G	A:A	T:T	A:A	T:A	C:C	T:T	A:A	C:C	A:A	C:C	A:A	T:T	C:C	C:C	T:T	A:A	G:G	A:A	T:C	C:C	C:A	A:A	T:T	A:A	T:T	G:G	G:A	G:G	T:T	C:C	G:C	G:A	T:T	T:T	G:G	T:T	G:G	G:G	T:T	G:A	A:A	C:C	T:T	A:A
31	Pinhôa	8273	T:T	T:T	G:G	A:A	T:T	A:A	T:T	C:C	T:T	A:A	C:C	A:A	C:C	A:A	T:T	C:C	C:C	T:T	A:A	G:G	A:A	T:T	C:C	C:A	A:A	T:T	G:A	T:T	G:G	G:G	G:C	T:T	C:C	G:C	G:A	T:T	C:C	G:G	T:T	G:G	G:G	T:T	G:G	A:A	C:C	T:T	A:A
31	Pinhôa	8274	T:T	T:T	G:G	A:A	T:T	A:A	T:T	C:C	T:T	A:A	C:C	A:A	C:C	A:A	T:T	C:C	C:C	T:T	A:A	G:G	A:A	T:T	C:C	C:A	A:A	T:T	A:A	T:T	G:G	G:A	G:G	T:T	C:C	G:C	G:A	T:T	T:C	G:G	T:T	G:G	G:G	T:T	G:G	A:A	C:C	T:T	A:A
31	Pinhôa	8275	T:T	T:T	G:G	A:A	T:T	A:A	A:A	C:C	T:T	A:A	C:C	A:A	C:C	A:A	T:T	C:C	C:C	T:T	A:A	G:G	A:A	T:T	C:C	C:A	A:A	T:T	A:A	T:T	G:G	G:G	G:C	T:T	C:C	G:C	G:A	T:T	T:C	G:G	T:T	G:G	G:G	T:T	G:G	A:A	C:C	T:T	A:A
31	Pinhôa	8276	T:T	T:T	G:G	A:A	T:T	A:A	T:T	C:C	T:T	A:A	C:C	A:A	C:C	A:A	T:T	C:C	C:C	T:T	A:A	G:G	A:A	T:T	C:C	C:C	A:A	T:T	G:A	T:T	G:G	G:G	G:G	T:T	C:C	C:C	A:A	T:T	T:C	G:G	T:T	G:G	G:G	T:T	G:G	A:A	C:C	T:T	A:A
31	Pinhôa	8277	T:T	T:T	G:G	A:A	T:T	A:A	T:T	C:C	T:G	A:A	C:C	A:A	C:C	A:A	T:T	C:C	C:C	T:T	A:A	G:G	A:A	T:T	C:C	A:A	A:A	T:T	A:A	T:T	G:G	A:A	G:G	T:T	C:C	C:C	G:G	T:T	C:C	G:G	T:T	G:G	G:G	T:T	G:G	A:A	C:C	T:T	A:A
31	Pinhôa	8278	T:T	T:T	G:G	A:A	T:T	A:A	T:T	C:C	T:T	A:A	C:C	A:A	C:C	A:A	T:T	C:C	C:C	T:T	A:A	G:G	A:A	C:C	C:C	C:A	A:A	T:T	A:A	T:T	G:G	G:G	G:G	T:T	C:C	C:C	A:A	T:T	T:T	G:G	T:T	G:G	G:G	T:T	G:G	A:A	C:C	T:T	A:A
31	Pinhôa	8279	T:T	T:T	G:G	A:A	T:T	A:A	T:A	C:C	T:T	A:A	C:C	A:A	C:C	A:A	T:T	C:C	C:C	T:T	A:A	G:G	A:A	T:T	C:C	A:A	A:A	T:T	A:A	T:T	G:G	G:A	G:C	T:T	C:C	C:C	G:G	T:T	C:C	G:G	T:T	G:G	G:G	T:T	G:G	A:A	C:C	T:T	A:A
31	Pinhôa	8280	T:T	T:T	?	A:A	T:T	A:A	T:T	C:C	T:T	A:A	C:C	A:A	C:C	A:A	T:T	C:C	C:C	T:T	A:A	G:G	A:A	?	C:C	C:A	A:A	T:T	A:A	T:T	G:G	A:A	G:C	T:T	C:C	C:C	G:A	T:T	T:C	G:G	T:T	G:G	?	T:T	G:G	A:A	C:C	T:T	A:A
31	Pinhôa	8281	T:T	T:T	G:G	A:A	T:T	A:A	T:A	C:C	T:T	A:A	C:C	A:A	C:C	A:A	T:T	C:C	C:C	T:T	A:A	G:G	A:A	T:T	C:C	C:A	A:A	T:T	A:A	T:T	G:G	G:A	G:G	T:T	C:C	C:C	G:G	T:T	T:C	G:G	T:T	G:G	G:G	T:T	G:G	A:A	C:C	T:T	A:A
32	Merceana	8287	T:T	T:T	G:G	A:A	T:T	A:A	T:A	C:C	T:T	A:A	T:C	A:A	C:C	A:A	T:C	C:C	C:C	T:T	A:A	G:G	A:A	C:C	C:C	A:A	A:A	T:T	A:A	T:T	G:G	G:A	G:C	T:T	C:C	C:C	G:A	T:T	C:C	G:G	T:T	G:G	G:G	T:T	G:G	A:A	C:C	T:T	A:A
32	Merceana	8288	T:T	T:T	G:G	A:A	T:T	A:A	T:T	C:C	T:T	A:A	T:C	A:A	C:C	A:A	T:T	C:C	C:C	T:T	A:A	G:G	A:A	T:C	C:C	C:A	A:A	T:T	A:A	T:T	G:G	G:G	G:C	T:T	C:C	C:C	G:A	T:T	C:C	G:G	T:T	G:G	G:G	T:T	G:G	A:A	C:C	T:T	A:A
32	Merceana	8289	T:T	T:T	G:G	A:A	T:T	A:A	A:A	C:C	T:G	A:A	T:C	A:A	C:C	A:A	T:T	C:C	C:C	T:T	A:A	G:G	A:A	T:T	C:C	?	A:A	T:T	G:A	T:T	G:G	G:G	G:G	T:T	C:C	C:C	G:A	T:T	T:C	G:G	T:T	G:G	G:G	T:T	G:G	A:A	C:C	T:T	A:A
32	Merceana	8290	T:T	T:T	G:G	A:A	T:T	A:A	A:A	C:C	T:T	A:A	T:C	A:A	C:C	A:A	T:C	C:C	C:C	T:T	A:A	G:G	A:A	T:T	C:C	A:A	A:A	T:T	G:A	T:T	G:G	G:A	G:G	T:T	C:C	C:C	G:A	T:T	C:C	G:G	T:T	G:G	G:G	T:T	G:G	A:A	C:C	T:T	?
32	Merceana	8291	T:T	T:T	G:G	A:A	T:T	A:A	T:A	C:C	T:G	A:A	T:T	A:A	C:C	A:A	T:T	C:C	C:C	T:T	A:A	G:G	A:A	T:T	C:C	C:A	A:A	T:T	G:A	T:T	G:G	G:G	G:G	T:T	C:C	C:C	G:A	T:T	T:C	G:G	T:T	G:G	G:G	T:T	G:G	A:A	C:C	T:T	A:A
32	Merceana	8292	T:T	T:T	G:G	A:A	T:T	A:A	T:A	C:C	T:G	A:A	T:C	A:A	C:C	A:A	T:T	C:C	C:C	T:T	A:A	G:G	A:A	T:C	C:C	A:A	A:A	T:T	G:A	T:T	G:G	G:A	G:G	T:T	C:C	C:C	G:A	?	T:T	G:G	T:T	G:G	?	T:T	G:G	A:A	C:C	T:T	A:A
32	Merceana	8293	T:T	T:T	G:G	A:A	T:T	A:A	A:A	C:C	T:G	A:A	T:C	A:A	C:C	A:A	T:T	C:C	C:C	T:T	A:A	?	A:A	?	C:C	A:A	A:A	T:T	A:A	T:T	G:G	G:G	G:C	T:T	C:C	C:C	G:A	T:T	T:C	G:G	T:T	G:G	G:G	T:T	G:G	A:A	C:C	T:T	A:A
32	Merceana	8294	T:T	T:T	G:G	A:A	T:T	A:A	A:A	C:C	T:T	A:A	C:C	A:A	C:C	A:A	T:T	C:C	C:C	T:T	A:A	G:G	A:A	T:C	C:C	A:A	A:A	T:T	G:A	T:T	G:G	G:G	G:G	T:T	C:C	C:C	G:A	T:T	T:C	G:G	T:T	G:G	G:G	T:T	G:A	A:A	C:C	T:T	A:A
32	Merceana	8295	T:T	T:T	G:G	A:A	T:T	A:A	T:T	C:C	T:T	A:A	T:C	A:A	C:C	A:A	T:T	C:C	C:C	T:T	A:A	G:G	A:A	C:C	C:C	C:C	A:A	T:T	A:A	T:T	G:G	G:A	G:G	T:T	C:C	C:C	A:A	T:T	C:C	G:G	T:T	G:G	G:G	T:T	G:G	A:A	C:C	T:T	A:A
32	Merceana	8296	T:T	T:T	G:G	A:A	T:T	A:A	T:A	C:C	G:G	A:A	C:C	A:A	C:C	A:A	T:T	C:C	C:C	T:T	A:A	G:G	A:A	T:C	C:C	C:A	A:A	T:T	A:A	T:T	G:G	G:A	G:G	T:T	C:C	C:C	A:A	T:T	T:C	G:G	T:T	G:G	G:G	T:T	G:A	A:A	C:C	T:T	A:A
32	Merceana	8297	T:T	T:T	G:G	A:A	T:T	A:A	A:A	C:C	G:G	A:A	T:T	A:A	C:C	A:A	T:T	C:C	C:C	T:T	A:A	G:G	A:A	T:C	C:C	A:A	A:A	T:T	?	T:T	G:G	G:G	G:G	T:T	C:C	C:C	G:A	T:T	T:T	G:G	T:T	G:G	G:G	T:T	G:G	A:A	C:C	T:T	A:A
[truncated: 8 more columns]

## Sheet: Table S.3
Table S.3: Gene functions for 47 annotated nuclear markers. Columns represent the genes where markers can be found, gene names and protein functions extracted from ENSEMBL gene ontology searched against the Xenopus tropicalis database.
Marker	Gene	Annotation
ampd2	Adenosine monophosphate deaminase 2	IMP biosynthetic process
anapc4	Anaphase-promoting complex subunit 4	Regulation of mitotic metaphase/anaphase transition
arhgef5	Rho guanine nucleotide exchange factor 5	Intracellular signal transduction
aspn	Asporin	Negative regulation of protein kinase activity
atl1	X. tropicalis atlastin GTPase 1	Negative regulation of BMP signalling pathway
bbs9	Bardet-Biedl syndrome 9	Cilium assembly
bptf	Bromodomain PHD finger transcription factor	Regulation of transcription by RNA polymerase II
cep290	Centrosomal protein 290	Cilium assembly
commd1	X. tropicalis copper metabolism domain containing 1	Copper ion homeostasis
csf1r	X. tropicalis colony stimulating factor 1 receptor	Hematopoietic progenitor cell differentiation
cxcl14	X. tropicalis chemokine (C-X-C motif) ligand 14	Immune response
dach1	X. tropicalis dachshund family transcription factor 1	Regulation of transcription,
dph3	X. tropicalis diphthamide biosynthesis 3	tRNA wobble uridine modification
elovl7	X. tropicalis ELOVL fatty acid elongase 7	Lipid metabolic process
fam207a	X. tropicalis family with sequence similarity 207 member A	Maturation of SSU-rRNA from tricistronic rRNA transcript
fancm	FA complementation group M	DNA repair
fen1	X. tropicalis flap structure-specific endonuclease 1	DNA replication
frs3	X. tropicalis fibroblast growth factor receptor substrate 3	Unknown
gngt1	X. tropicalis guanine nucleotide binding protein (G protein), gamma transducing activity polypeptide 1	Signal transduction
hnf1b	HNF1 homeobox B	Liver development
htt	huntingtin	Neural tube formation
hunk	X. tropicalis hormonally up-regulated Neu-associated kinase	Protein phosphorylation
jam2	X. tropicalis junctional adhesion molecule 2	Unknown
kdm8	X. tropicalis lysine (K)-specific demethylase 8	Unknown
kiaa1211	KIAA1211	Unknown
lrrc18	leucine rich repeat containing 18	Unknown
mag	myelin associated glycoprotein	Unknown
mindy3	MINDY lysine 48 deubiquitinase 3	Proteolysis
mrpl41	mitochondrial ribosomal protein L41	Translation
ndufab1	X. tropicalis NADH:ubiquinone oxidoreductase subunit AB1	Fatty acid biosynthetic process
nrg3	X. tropicalis neuregulin 3	Intracellular signal transduction
plekha6	pleckstrin homology domain containing A6	Unknown
poldip2	X. tropicalis polymerase delta interacting protein 2	DNA binding
ptprc	protein tyrosine phosphatase, receptor type C	Protein dephosphorylation
pxylp1	X. tropicalis 2-phosphoxylose phosphatase 1	Unknown
rarb	retinoic acid receptor beta	Negative regulation of transcription by RNA polymerase II
rhbdf2	X. tropicalis rhomboid 5 homolog 2	Proteolysis
rif1	replication timing regulatory factor 1	Telomere maintenance
scn4b	X. tropicalis sodium voltage-gated channel beta subunit 4	Unknown
sec61g	Sec61 translocon gamma subunit	Protein targeting and transport
ski	SKI proto-oncogene	Heart looping
slc7a1	solute carrier family 7 member 1	Amino acid transport
sostdc1	X. tropicalis sclerostin domain containing 1	Unknown
stox2	Storkhead box 2	Unknown
tomm22	Translocase of outer mitochondrial membrane 22 homolog	Liver development, intracellular protein transport
ythdc1	X. tropicalis YTH domain containing 1	Unknown
zfx	zinc finger protein X-linked	Regulation of transcription, DNA-templated
